# Supplementary material for: Genetic structure of Ethiopian finger millet landraces and genome-wide association mapping for agronomic and nutritional traits
Source: Theor Appl Genet. 2025 May 8;138(6):111. doi: 10.1007/s00122-025-04892-1 (PMC12062187; doi:10.1007/s00122-025-04892-1)
Supplement: Supplementary file 1 — (XLSX 19450 KB) [file 122_2025_4892_MOESM1_ESM.xlsx]

## Sheet: S1
Table S1. Physico-chemical properties of soils of the study sites in 2019/2020 cropping season and geographic coordinates
Property	Field experiment (2019/20)			Laboratory experiment (2020)*
	Arsinegelle (E1)	Maitsebri (E2)	Meiso	MARC
			(E3)
Soil textural class	Loam	-	Clay loam	-
pH	6.5	-	7.03	-
Total organic carbon (%)	2.1	-	1.2	-
Total nitrogen (%)	0.16	-	0.08	-
Clay (weight/weight) (%)	26	-	36	-
Sand (weight/weight) (%)	37	-	27	-
Silt (weight/weight) (%)	37	-	37	-
Latitude	N07o19.541'	N13o41.303'	N09o13.713'	N08o24.854'
Longitude	E038o39.494'	E038o10.329'	E040o45.442'	E039o19.679'
Altitude (m above sea level)	1933	1445	1326	1550
Mean temperature (oC)	20.34	21.72	22.47	-
Maximum temperature (oC)	32.94	34.88	35.67	-
Minimum temperature (oC)	7.73	8.56	9.26	-
Annual rainfall(mm/year)	1223.45	632.81	394.2	-
Relative humidity (%)	67	56	61	-
Distance from Addis Ababa (km)	240	939	296	117
*The location where laboratory experiment for nutritional analysis was conducted

## Sheet: S2
Table S2. Details of finger millet accessions, names, type of collection, place, latitude and longitude of collection
Genotypes Name	Status of genotyping	Type of genotypes	Regions of collection	Zones	Districts	Latitude	Longitude	Altitude
24392	Genotyped	Collection	Oromiya	Mirab Wellega	Gimbi	09-12-51-N	35-48-23-E	1780
24393	Genotyped	Collection	Oromiya	Mirab Wellega	Lalo Asabi	09-10-36-N	35-37-50-E	1745
24394	Genotyped	Collection	Oromiya	Mirab Wellega	Lalo Asabi	09-10-55-N	35-37-44-E	1730
24395	Genotyped	Collection	Oromiya	Mirab Wellega	Lalo Asabi	09-09-16-N	35-36-30-E	1650
24396	Genotyped	Collection	Oromiya	Mirab Wellega	Lalo Asabi	09-13-32-N	35-43-10-E	1943
100065	Genotyped	Collection	Oromiya	Misrak Wellega	Limu	09-51-00-N	36-31-00-E	2190
100095	Genotyped	Collection	Oromiya	Welega		08-52-00-N	35-04-00-E	1480
207543	Genotyped	Collection	Amara	Semen Gondar	Dembia
207591	Genotyped	Collection	Tigray	Misrakawi	Saesi Tsaedaemba
207897	Genotyped	Collection	Tigray	Mehakelegnaw	Adwa
207961	Genotyped	Collection	Oromiya	Mirab Wellega	Mana Sibu	09-50-00-N	35-00-00-E
207963	Genotyped	Collection	Oromiya	Misrak Wellega	Diga Leka	09-01-00-N	36-10-00-E
208013	Genotyped	Collection	Amara	Semen Gondar	Gondar Zuria	12-28-00-N	37-20-00-E
208015	Genotyped	Collection	Amara	Semen Gondar	Dembia	12-25-00-N	36-53-00-E
208016	Genotyped	Collection	Amara	Semen Gondar	Dembia	12-17-00-N	37-10-00-E
208438	Genotyped	Collection	Amara	Mirab Gojam	Adet	11-35-00-N	37-17-00-E
208439	Genotyped	Collection	Amara	Debub Gondar	Dera	12-00-00-N	37-20-00-E	1950
208440	Genotyped	Collection	Amara	Debub Gondar	Fogera	11-55-00-N	37-22-00-E	1850
208442	Genotyped	Collection	Amara	Debub Gondar	Dera	11-45-00-N	37-35-00-E
208444	Genotyped	Collection	Amara	Debub Gondar	Dera	11-53-00-N	37-35-00-E	2500
208445	Genotyped	Collection	Amara	Debub Gondar	Dera	11-33-00-N	38-30-00-E
208446	Genotyped	Collection	Amara	Semen Gondar	Gondar Zuria	12-22-00-N	37-25-00-E	1920
208447	Genotyped	Collection	Amara	Agew Awi	Guangua	11-00-00-N	36-28-00-E	1710
208448	Genotyped	Collection	Amara	Agew Awi	Guangua	11-08-00-N	36-25-00-E	1250
208724	Genotyped	Collection	Oromiya	Misrak Wellega	Guto Wayu			2290
208725	Genotyped	Collection	Oromiya	Mirab Wellega	Sayo			1920
208726	Genotyped	Collection	Oromiya	Mirab Wellega	Sayo			1880
208727	Genotyped	Collection	Oromiya	Mirab Wellega	Sayo
208728	Genotyped	Collection	Oromiya	Mirab Wellega	Sayo
208729	Genotyped	Collection	Oromiya	Mirab Wellega	Sayo
208730	Genotyped	Collection	Oromiya	Mirab Wellega	Sayo			1900
211029	Genotyped	Collection	Tigray	Misrakawi	Gulomahda
211473	Genotyped	Collection	SNNP	Bench Maji	Konso Special	05-20-00-N	37-25-00-E	1700
211474	Genotyped	Collection	SNNP	Bench Maji	Konso Special			1560
211504	Genotyped	Collection	Oromiya	Mirab Wellega	Boji	09-23-00-N	35-32-00-E
211505	Genotyped	Collection	Oromiya	Mirab Wellega	Boji	09-30-00-N	35-40-00-E		396
211506	Genotyped	Collection	Oromiya	Mirab Wellega	Boji	09-27-00-N	35-31-00-E		395
212461	Genotyped	Collection	Oromiya	Mirab Harerge	Habro			1700	402
212462	Genotyped	Collection	Oromiya	Mirab Harerge	Habro			1600	407
212692	Genotyped	Collection	Amara	Mirab Gojam	Adet	37-31-00-N	10-24-00-E	2340	411
212693	Genotyped	Collection	Amara	Debub Gondar	Kemekem	37-42-00-N	12-02-00-E	1970	423
212694	Genotyped	Collection	Amara	Debub Gondar	Farta	37-54-00-N	11-55-00-E	2380
213032	Genotyped	Collection	SNNP	Hadiya	Badawacho
213033	Genotyped	Collection	SNNP	Hadiya	Badawacho
213034	Genotyped	Collection	SNNP	Hadiya	Badawacho			2180
213035	Genotyped	Collection	SNNP	Bench Maji	Dirashe Special			1380
213228	Genotyped	Collection	Tigray	Mehakelegnaw	Laelay Maychew
213835	Genotyped	Collection	SNNP	Bench Maji	Sheko
215017	Genotyped	Collection	Oromiya	Jimma	Mana
215798	Genotyped	Collection	Oromiya	Misrak Wellega	Diga Leka			2275
215802	Genotyped	Collection	Oromiya	Mirab Wellega	Sayo	08-32-00-N	36-46-00-E	1950
215804	Genotyped	Collection	Oromiya	Mirab Wellega	Sayo	08-32-00-N	36-46-00-E	1950
215805	Genotyped	Collection	Oromiya	Mirab Wellega	Sayo	08-32-00-N	36-46-00-E	1950
215829	Genotyped	Collection	Amara	Mirab Gojam	Jabi Tehnan	10-41-00-N	37-13-00-E	1990
215837	Genotyped	Collection	Amara	Mirab Gojam	Jabi Tehnan	10-42-00-N	37-11-00-E	2050
215841	Genotyped	Collection	Amara	Mirab Gojam	Bure Wemberma	10-42-00-N	37-5 -00-E	2050
215843	Genotyped	Collection	Amara	Mirab Gojam	Bure Wemberma	10-42-00-N	39-3 -00-E	2150
215847	Genotyped	Collection	Amara	Bahir Dar Special	Bahir Dar	11-32-00-N	37-24-00-E	1820
215848	Genotyped	Collection	Amara	Bahir Dar Special	Bahir Dar	11-32-00-N	37-24-00-E	1820
215850	Genotyped	Collection	Amara	Bahir Dar Special	Bahir Dar	11-32-00-N	37-25-00-E	1800
215867	Genotyped	Collection	Amara	Bahir Dar Special	Bahir Dar	11-25-00-N	37-24-00-E	1990
215869	Genotyped	Collection	Amara	Bahir Dar Special	Bahir Dar	11-25-00-N	37-24-00-E	2060
215872	Genotyped	Collection	Amara	Bahir Dar Special	Bahir Dar	11-23-00-N	37-25-00-E	2210
215873	Genotyped	Collection	Amara	Bahir Dar Special	Bahir Dar	11-23-00-N	37-24-00-E	2330
215875	Genotyped	Collection	Amara	Mirab Gojam	Adet	11-17-00-N	37-29-00-E	2290
215879	Genotyped	Collection	Amara	Mirab Gojam	Adet	11-15-00-N	37-34-00-E	2400
215883	Genotyped	Collection	Amara	Mirab Gojam	Adet	11-08-00-N	37-43-00-E	2400
215887	Genotyped	Collection	Amara	Misrak Gojam	Hulet Ej Enese	11-06-00-N	37-44-00-E	1880
215889	Genotyped	Collection	Amara	Mirab Gojam	Bure Wemberma	10-42-00-N	37-3 -00-E	2100
215908	Genotyped	Collection	Amara	Agew Awi	Dangela	11-10-00-N	36-52-00-E	2250
215963	Genotyped	Collection	Amara	Debub Gondar	Dera	11-42-00-N	37-30-00-E	2000
215966	Genotyped	Collection	Amara	Debub Gondar	Fogera	11-48-00-N	37-35-00-E	1880
215967	Genotyped	Collection	Amara	Debub Gondar	Fogera	11-50-00-N	37-36-00-E	1880
215968	Genotyped	Collection	Amara	Semen Gondar	Gondar Zuria	12-38-00-N	37-28-00-E	2500
215973	Genotyped	Collection	Amara	Semen Gondar	Gondar Zuria	12-32-00-N	37-26-00-E	2090
215976	Genotyped	Collection	Amara	Semen Gondar	Dembia	12-25-00-N	37-20-00-E	1860
215981	Genotyped	Collection	Amara	Semen Gondar	Dembia	12-18-00-N	37-8 -00-E	1850
215982	Genotyped	Collection	Amara	Semen Gondar	Dembia	12-17-00-N	37-7 -00-E	1850
215984	Genotyped	Collection	Amara	Semen Gondar	Alefa	12-12-00-N	37-3 -00-E	1870
215985	Genotyped	Collection	Amara	Semen Gondar	Alefa	12-17-00-N	37-4 -00-E	1940
215986	Genotyped	Collection	Amara	Semen Gondar	Alefa	12-25-00-N	37-3 -00-E	2120
215989	Genotyped	Collection	Amara	Semen Gondar	Gondar Zuria	11-55-00-N	37-35-00-E	2000
215992	Genotyped	Collection	Amara	Debub Gondar	Kemekem	11-58-00-N	37-42-00-E	1840
215994	Genotyped	Collection	Amara	Debub Gondar	Fogera	11-47-00-N	37-39-00-E	2050
215996	Genotyped	Collection	Amara	Debub Gondar	Farta	11-46-00-N	37-49-00-E	2330
216020	Genotyped	Collection	Oromiya	Misrak Wellega	Guduru	09-48-00-N	37-34-00-E	2330
216021	Genotyped	Collection	Oromiya	Misrak Wellega	Guduru	09-54-00-N	37-30-00-E	2300
216023	Genotyped	Collection	Oromiya	Misrak Wellega	Guduru	09-33-00-N	37-33-00-E	2330
216024	Genotyped	Collection	Oromiya	Misrak Wellega	Guduru	09-33-00-N	37-33-00-E	2330
216025	Genotyped	Collection	Oromiya	Misrak Wellega	Guduru	09-34-00-N	37-33-00-E	2330
216026	Genotyped	Collection	Oromiya	Misrak Wellega	Diga Leka	09-08-00-N	36-27-00-E	2230
216027	Genotyped	Collection	Oromiya	Misrak Wellega	Diga Leka	09-09-00-N	36-23-00-E	2180
216028	Genotyped	Collection	Oromiya	Misrak Wellega	Diga Leka	09-09-00-N	36-23-00-E	2150
216029	Genotyped	Collection	Oromiya	Misrak Wellega	Diga Leka	09-09-00-N	36-22-00-E	2110
216030	Genotyped	Collection	Oromiya	Misrak Wellega	Diga Leka	09-09-00-N	36-21-00-E	2100
216031	Genotyped	Collection	Oromiya	Mirab Wellega	Gimbi	09-12-00-N	35-47-00-E	1890
216032	Genotyped	Collection	Oromiya	Mirab Wellega	Gimbi	09-12-00-N	35-45-00-E	1900
216033	Genotyped	Collection	Oromiya	Mirab Wellega	Lalo Asabi	09-15-00-N	35-44-00-E	1930
216034	Genotyped	Collection	Oromiya	Mirab Wellega	Lalo Asabi	09-16-00-N	35-43-00-E	1910
216038	Genotyped	Collection	Oromiya	Mirab Wellega	Boji	09-24-00-N	35-37-00-E	2030
216039	Genotyped	Collection	Oromiya	Mirab Wellega	Boji	09-26-00-N	35-36-00-E	1950
216041	Genotyped	Collection	Oromiya	Mirab Wellega	Nejo	09-32-00-N	35-30-00-E	1960
216045	Genotyped	Collection	Oromiya	Mirab Wellega	Nejo	09-34-00-N	35-25-00-E	1880
216047	Genotyped	Collection	Oromiya	Mirab Wellega	Mana Sibu	09-41-00-N	35-15-00-E	1580
216048	Genotyped	Collection	Oromiya	Mirab Wellega	Mana Sibu	09-44-00-N	35-12-00-E	1640
216049	Genotyped	Collection	Oromiya	Mirab Wellega	Mana Sibu	09-46-00-N	35-08-00-E	1600
216050	Genotyped	Collection	Oromiya	Mirab Wellega	Mana Sibu	09-47-00-N	35-06-00-E	1700
216051	Genotyped	Collection	Oromiya	Mirab Wellega	Lalo Asabi	09-10-00-N	35-38-00-E	1910
216052	Genotyped	Collection	Oromiya	Mirab Wellega	Lalo Asabi	09-06-00-N	35-37-00-E	1660
216053	Genotyped	Collection	Oromiya	Mirab Wellega	Ayra Guliso	08-57-00-N	35-21-00-E	1650
216054	Genotyped	Collection	Oromiya	Mirab Wellega	Ayra Guliso	08-57-00-N	35-15-00-E	1730
216055	Genotyped	Collection	Oromiya	Mirab Wellega	Anfilo	08-57-00-N	35-15-00-E	1600
216057	Genotyped	Collection	Oromiya	Mirab Wellega	Hawa Welele	08-34-00-N	34-55-00-E	1800
219503	Genotyped	Collection	Amara	Agew Awi	Banja
219807	Genotyped	Collection	Tigray	Mehakelegnaw	Adwa	14-09-00-N	38-44-00-E	1880
219817	Genotyped	Collection	Tigray	Mehakelegnaw	Adwa	14-08-00-N	38-50-00-E	1870
219818	Genotyped	Collection	Tigray	Mehakelegnaw	Adwa	14-05-00-N	38-53-00-E	2260
219819	Genotyped	Collection	Tigray	Mehakelegnaw	Adwa	14-09-00-N	38-17-00-E	1900
219831	Genotyped	Collection	Tigray	Mirabawi	Tahtay Koraro	14-10-00-N	38-15-00-E	1930
221697	Genotyped	Collection	Tigray	Debubawi	Enderta			2500
223145	Genotyped	Collection	Tigray	Misrakawi	Wukro	45-10-00-N	30-15-00-E	1940
223146	Genotyped	Collection	Tigray	Misrakawi	Wukro	45-10-00-N	30-15-00-E
225892	Genotyped	Collection	Amara	Semen Gondar	Dembia	12-31-00-N	37-19-00-E	1710
225895	Genotyped	Collection	Amara	Mirab Gojam	Merawi	11-21-00-N	37-04-00-E	1845
227166	Genotyped	Collection	Amara	Semen Gondar	Chilga
227973	Genotyped	Collection	SNNP	Hadiya	Badawacho
227974	Genotyped	Collection	SNNP	Kembata Alabana Temb	Alaba
227975	Genotyped	Collection	SNNP	Hadiya	Limo
228202	Genotyped	Collection	Amara	Semen Wello	Guba Lafto
228304	Genotyped	Collection	Amara	Semen Gondar	Wegera
228305	Genotyped	Collection	Amara	Debub Gondar	Este
228306	Genotyped	Collection	Amara	Agew Awi	Dangela
228309	Genotyped	Collection	Amara	Debub Gondar	Dera
228902	Genotyped	Collection	Oromiya	Illubabor	Darimu
229718	Genotyped	Collection	Amara	Mirab Gojam	Bure Wemberma	10-39-00-N	37-03-00-E	2140
229720	Genotyped	Collection	Amara	Mirab Gojam	Bure Wemberma	10-37-00-N	37-02-00-E
229721	Genotyped	Collection	Amara	Agew Awi	Banja
229722	Genotyped	Collection	Benishangul & Gumuz	Metekel	Dangur	11-11-00-N	36-39-00-E	1750
229723	Genotyped	Collection	Benishangul & Gumuz	Metekel	Mandura	11-04-00-N	36-33-00-E	1300
229724	Genotyped	Collection	Benishangul & Gumuz	Metekel	Mandura			1520
229725	Genotyped	Collection	Benishangul & Gumuz	Metekel	Dibate			1650
229726	Genotyped	Collection	Benishangul & Gumuz	Metekel	Dibate			1600
229728	Genotyped	Collection	Benishangul & Gumuz	Metekel	Dangur			1440
229729	Genotyped	Collection	Amara	Mirab Gojam	Bure Wemberma			1430
229730	Genotyped	Collection	Amara	Bahir Dar Special	Bahir Dar	11-34-00-N	37-21-00-E	1850
229731	Genotyped	Collection	Amara	Bahir Dar Special	Bahir Dar	11-31-00-N	37-18-00-E	1950
229732	Genotyped	Collection	Amara	Bahir Dar Special	Bahir Dar	11-28-00-N	37-16-00-E	2010
229733	Genotyped	Collection	Amara	Mirab Gojam	Merawi	11-27-00-N	37-16-00-E	2050
229734	Genotyped	Collection	Amara	Mirab Gojam	Merawi	11-24-00-N	37-07-00-E	2000
229735	Genotyped	Collection	Amara	Mirab Gojam	Merawi	11-22-00-N	37-03-00-E	1930
229736	Genotyped	Collection	Amara	Mirab Gojam	Achefer			2040
229738	Genotyped	Collection	Amara	Misrak Gojam	Bibugn	11-06-00-N	37-44-00-E	1830
230255	Genotyped	Collection	Benishangul & Gumuz	Metekel	Dangur
230560	Genotyped	Collection	Oromiya	Misrak Wellega	Bila Seyo
230561	Genotyped	Collection	Oromiya	Misrak Wellega	Bila Seyo
234148	Genotyped	Collection	Tigray	Misrakawi	Ganta Afeshum	14-12-00-N	39-16-00-E	2140
234149	Genotyped	Collection	Tigray	Mehakelegnaw	Adwa
234151	Genotyped	Collection	Tigray	Mehakelegnaw	Adwa	14-07-00-N	38-54-00-E	1930
234154	Genotyped	Collection	Tigray	Mehakelegnaw	Adwa	14-12-00-N	38-51-00-E	2120
234157	Genotyped	Collection	Tigray	Mehakelegnaw	Mereb Lehe	14-13-00-N	38-49-00-E	1440
234158	Genotyped	Collection	Tigray	Mehakelegnaw	Mereb Lehe	14-25-00-N	38-47-00-E	1360
234159	Genotyped	Collection	Tigray	Mehakelegnaw	Adwa	14-17-00-N	38-51-00-E	2100
234160	Genotyped	Collection	Tigray	Mehakelegnaw	Adwa	14-17-00-N	38-47-00-E	2100
234162	Genotyped	Collection	Tigray	Mehakelegnaw	Adwa	14-17-00-N	38-47-00-E	2000
234165	Genotyped	Collection	Tigray	Mehakelegnaw	Laelay Maychew
234168	Genotyped	Collection	Tigray	Mehakelegnaw	Laelay Maychew
234169	Genotyped	Collection	Tigray	Mehakelegnaw	Laelay Maychew
234170	Genotyped	Collection	Tigray	Mehakelegnaw	Adwa	14-09-00-N	38-56-00-E	1960
234171	Genotyped	Collection	Tigray	Mehakelegnaw	Adwa	14-06-00-N	38-57-00-E	1950
234172	Genotyped	Collection	Tigray	Mehakelegnaw	Adwa
234173	Genotyped	Collection	Tigray	Mehakelegnaw	Adwa
234174	Genotyped	Collection	Tigray	Mehakelegnaw	Adwa
234175	Genotyped	Collection	Tigray	Mehakelegnaw	Adwa
234176	Genotyped	Collection	Tigray	Mehakelegnaw	Adwa
234178	Genotyped	Collection	Tigray	Mehakelegnaw	Adwa	14-05-00-N	38-57-00-E	1840
234179	Genotyped	Collection	Tigray	Mehakelegnaw	Adwa	14-05-00-N	38-57-00-E	1820
234183	Genotyped	Collection	Tigray	Mehakelegnaw	Adwa	14-08-00-N	38-50-00-E	1930
234184	Genotyped	Collection	Tigray	Mehakelegnaw	Adwa	14-08-00-N	38-50-00-E	1940
234185	Genotyped	Collection	Tigray	Mirabawi	Asegede Tsimbela	14-05-00-N	38-36-00-E	1900
234186	Genotyped	Collection	Tigray	Mirabawi	Asegede Tsimbela	14-06-00-N	38-35-00-E	1890
234187	Genotyped	Collection	Tigray	Mirabawi	Asegede Tsimbela	14-04-00-N	38-14-00-E	1850
234188	Genotyped	Collection	Tigray	Mirabawi	Asegede Tsimbela	14-04-00-N	38-14-00-E	1780
234190	Genotyped	Collection	Tigray	Mirabawi	Tahtay Koraro	14-16-00-N	38-11-00-E	1870
234192	Genotyped	Collection	Tigray	Mirabawi	Tahtay Adiyabo	14-18-00-N	38-09-00-E	1850
234193	Genotyped	Collection	Tigray	Mirabawi	Tahtay Adiyabo	14-20-00-N	38-08-00-E	1810
234194	Genotyped	Collection	Tigray	Mirabawi	Tahtay Adiyabo	14-21-00-N	38-07-00-E	1840
234198	Genotyped	Collection	Tigray	Mirabawi	Tahtay Koraro	14-05-00-N	38-17-00-E	1900
234201	Genotyped	Collection	Tigray	Mirabawi	Medebay Zana	14-07-00-N	38-29-00-E	2050
234202	Genotyped	Collection	Tigray	Mirabawi	Medebay Zana	14-08-00-N	38-29-00-E	2050
234203	Genotyped	Collection	Tigray	Mehakelegnaw	Laelay Maychew	14-07-00-N	38-34-00-E	2180
234204	Genotyped	Collection	Tigray	Mehakelegnaw	Adwa	14-11-00-N	38-47-00-E	2100
234205	Genotyped	Collection	Tigray	Mirabawi	Medebay Zana	14-08-00-N	38-46-00-E	2100
234206	Genotyped	Collection	Tigray	Mehakelegnaw	Naeder Adet	14-04-00-N	38-47-00-E	2130
234207	Genotyped	Collection	Tigray	Mirabawi	Medebay Zana	14-58-00-N	37-44-00-E	2080
235140	Genotyped	Collection	Amara	Semen Gondar	Gondar Zuria	36-30-00-N	37-05-00-E	1950
235151	Genotyped	Collection	Tigray	Mehakelegnaw	Kola Temben
235153	Genotyped	Collection	Tigray	Mehakelegnaw	Kola Temben
235154	Genotyped	Collection	Tigray	Mehakelegnaw	Kola Temben	13-36-00-N	39-17-00-E	1770
235700	Genotyped	Collection	SNNP	Debub Omo	Bako Gazer	05-41-00-N	36-38-00-E	1530
235782	Genotyped	Collection	Amara	Semen Gondar	Alefa	12-02-00-N	45-11-00-E	1860
235783	Genotyped	Collection	Amara	Semen Gondar	Alefa	12-01-0 -N	45-12-00-E	2000
235828	Genotyped	Collection	Amara	Semen Gondar	Addi Arkay	13-38-00-N	34-14-00-E	1740
235833	Genotyped	Collection	Amara	Semen Gondar	Lay Armacho	12-39-00-N	37-33-00-E	2500
235835	Genotyped	Collection	Amara	Semen Gondar	Lay Armacho	12-39-00-N	37-33-00-E	1930
235836	Genotyped	Collection	Amara	Semen Gondar	Lay Armacho	12-40-00-N	37-33-00-E	1320
235838	Genotyped	Collection	Amara	Semen Gondar	Lay Armacho	12-42-00-N	37-33-00-E	1290
235846	Genotyped	Collection	Amara	Semen Gondar	Alefa	12-11-00-N	37-28-00-E
237443	Genotyped	Collection	Amara	Semen Wello	Guba Lafto	12-09-00-N	39-39-00-E	2100
237446	Genotyped	Collection	Tigray	Mehakelegnaw	Abergele	13-30-00-N	39-27-00-E	1850
237447	Genotyped	Collection	Tigray	Mehakelegnaw	Kola Temben	14-12-00-N	38-56-00-E	1570
237449	Genotyped	Collection	Tigray	Mehakelegnaw	Mereb Lehe	14-12-00-N	38-56-00-E	1470
237450	Genotyped	Collection	Tigray	Mehakelegnaw	Mereb Lehe	14-19-00-N	38-49-00-E	1500
237452	Genotyped	Collection	Tigray	Mehakelegnaw	Mereb Lehe	14-19-00-N	38-49-00-E	1430
237458	Genotyped	Collection	Tigray	Misrakawi	Saesi Tsaedaemba	14-06-00-N	39-30-00-E	2100
237459	Genotyped	Collection	Tigray	Mehakelegnaw	Adwa	14-10-00-N	38-45-00-E	1940
237462	Genotyped	Collection	Tigray	Mehakelegnaw	Tahtay Maychew	14-10-00-N	38-45-00-E	2100
237463	Genotyped	Collection	Tigray	Mehakelegnaw	Laelay Maychew	14-10-00-N	38-45-00-E	2080
237466	Genotyped	Collection	Tigray	Mirabawi	Medebay Zana	14-00-00-N	38-00-00-E	2000
237467	Genotyped	Collection	Tigray	Mirabawi	Tahtay Koraro	14-00-00-N	38-00-00-E	1960
237468	Genotyped	Collection	Tigray	Mirabawi	Tahtay Koraro	14-00-00-N	38-00-00-E	1940
237473	Genotyped	Collection	Tigray	Mirabawi	Laelayadiyabo	14-21-00-N	38-11-00-E	1820
237474	Genotyped	Collection	Tigray	Mirabawi	Laelay Adiyabo	14-21-00-N	38-11-00-E	1820
237476	Genotyped	Collection	Tigray	Mirabawi	Tahtay Koraro	14-00-00-N	38-00-00-E	1870
237477	Genotyped	Collection	Tigray	Mirabawi	Asegede Tsimbela	14-00-00-N	38-00-00-E	1710
237582	Genotyped	Collection	Oromiya	Semen Shewa	Arsi Negele			2090
237583	Genotyped	Collection	Oromiya	Misrak Shewa	Shashemene			1990
237969	Genotyped	Collection	Oromiya	Misrak Wellega	Guto Wayu			1930
237970	Genotyped	Collection	Oromiya	Misrak Wellega	Guto Wayu			1620
237973	Genotyped	Collection	Oromiya	Misrak Wellega	Diga Leka			2230
238297	Genotyped	Collection	Tigray	Mehakelegnaw	Adwa	14-02-00-N	38-04-00-E	2000
238298	Genotyped	Collection	Tigray	Mehakelegnaw	Adwa	14-02-00-N	38-04-00-E	1920
238300	Genotyped	Collection	Tigray	Mehakelegnaw	Werielehe	14-04-00-N	38-04-00-E	1980
238302	Genotyped	Collection	Tigray	Mehakelegnaw	Werielehe	13-04-00-N	39-35-00-E	1850
238303	Genotyped	Collection	Tigray	Mehakelegnaw	Enticho	13-04-00-N	39-35-00-E	2020
238304	Genotyped	Collection	Tigray	Mehakelegnaw	Enticho	13-04-00-N	39-35-00-E	1950
238305	Genotyped	Collection	Tigray	Mehakelegnaw	Enticho	14-02-00-N	38-04-00-E	1990
238306	Genotyped	Collection	Tigray	Mehakelegnaw	Adwa	14-02-00-N	38-04-00-E	2000
238307	Genotyped	Collection	Tigray	Mehakelegnaw	Adwa	14-02-00-N	38-04-00-E	2100
238308	Genotyped	Collection	Tigray	Mehakelegnaw	Adwa	14-02-00-N	38-04-00-E	2000
238309	Genotyped	Collection	Tigray	Mehakelegnaw	Mereb Lehe	14-02-00-N	38-04-00-E	2020
238310	Genotyped	Collection	Tigray	Mehakelegnaw	Mereb Lehe	14-02-00-N	38-04-00-E	1950
238313	Genotyped	Collection	Tigray	Mehakelegnaw	Adwa	14-02-00-N	38-04-00-E	2110
238314	Genotyped	Collection	Tigray	Mehakelegnaw	Adwa	14-02-00-N	38-04-00-E	2010
238316	Genotyped	Collection	Tigray	Misrakawi	Ganta Afeshum	14-30-00-N	39-50-00-E	2060
238317	Genotyped	Collection	Tigray	Misrakawi	Ganta Afeshum	14-10-00-N	39-52-00-E	2090
238318	Genotyped	Collection	Tigray	Misrakawi	Ganta Afeshum	14-10-00-N	39-52-00-E	2230
238319	Genotyped	Collection	Tigray	Misrakawi	Atsbi Wenberta	13-52-00-N	39-43-00-E	2130
238320	Genotyped	Collection	Tigray	Mehakelegnaw	Tahtay Maychew	14-04-00-N	38-05-00-E	2020
238321	Genotyped	Collection	Tigray	Misrakawi	Wukro	13-09-00-N	39-09-00-E	1920
238322	Genotyped	Collection	Tigray	Mehakelegnaw	Abergele	13-09-00-N	39-09-00-E	1870
238323	Genotyped	Collection	Tigray	Mehakelegnaw	Abergele	13-09-00-N	39-09-00-E	1740
238324	Genotyped	Collection	Tigray	Mehakelegnaw	Laelay Maychew	14-05-00-N	39-06-00-E	2080
238325	Genotyped	Collection	Tigray	Mirabawi	Medebay Zana	14-05-00-N	39-06-00-E	1990
238326	Genotyped	Collection	Tigray	Mirabawi	Medebay Zana	14-05-00-N	38-04-00-E	1950
238328	Genotyped	Collection	Tigray	Mirabawi	Medebay Zana	14-05-00-N	38-04-00-E
238331	Genotyped	Collection	Tigray	Mirabawi	Tahtay Adiyabo	14-06-00-N	38-09-00-E	1300
238333	Genotyped	Collection	Tigray	Mirabawi	Tahtay Adiyabo	14-06-00-N	38-09-00-E	1110
238335	Genotyped	Collection	Tigray	Mirabawi	Tahtay Adiyabo	14-06-00-N	38-09-00-E
238336	Genotyped	Collection	Tigray	Mirabawi	Tahtay Adiyabo	14-06-00-N	38-09-00-E	1020
238337	Genotyped	Collection	Tigray	Mirabawi	Tahtay Koraro	14-06-00-N	38-05-00-E	1920
238338	Genotyped	Collection	Amara	Semen Gondar	Teda	12-08-00-N	38-05-00-E	1900
238340	Genotyped	Collection	Amara	Semen Gondar	Gondar Zuria	13-05-00-N	36-09-00-E	1840
238341	Genotyped	Collection	Amara	Mirab Gojam	Bahir Dar Zuria	10-09-00-N	36-09-00-E	1780
238342	Genotyped	Collection	Amara	Bahir Dar Special	Bahir Dar	10-09-00-N	36-09-00-E	1750
238343	Genotyped	Collection	Amara	Bahir Dar Special	Bahir Dar	10-09-00-N	36-09-00-E	1970
238344	Genotyped	Collection	Amara	Mirab Gojam	Merawi	10-09-00-N	36-09-00-E	2000
238345	Genotyped	Collection	Amara	Agew Awi	Dangela	10-08-00-N	36-06-00-E	2110
238346	Genotyped	Collection	Amara	Mirab Gojam	Jabi Tehnan	10-02-00-N	37-09-00-E	1940
238460	Genotyped	Collection	Tigray	Debubawi	Enderta			1650
240506	Genotyped	Collection	SNNP	Keficho Shekicho	Chena
241768	Genotyped	Collection	SNNP	Bench Maji	Konso Special	05-24-90-N	37-14-06-E	1500
241769	Genotyped	Collection	SNNP	Bench Maji	Konso Special	05-20-67-N	37-14-99-E	1500
242105	Genotyped	Collection	Amara	Misrak Gojam	Bibugn	11-14-00-N	37-38-00-E	1860
242106	Genotyped	Collection	Amara	Mirab Gojam	Achefer	11-45-00-N	37-51-00-E	1955
242107	Genotyped	Collection	Amara	Mirab Gojam	Achefer	11-43-00-N	37-07-00-E	2020
242108	Genotyped	Collection	Amara	Mirab Gojam	Achefer	11-42-00-N	37-08-00-E	2050
242109	Genotyped	Collection	Amara	Mirab Gojam	Achefer	11-39-00-N	37-09-00-E	2060
242111	Genotyped	Collection	Amara	Mirab Gojam	Bure Wemberma	10-39-00-N	36-56-00-E	2100
242112	Genotyped	Collection	Amara	Mirab Gojam	Bure Wemberma	10-39-00-N	36-57-00-E	2125
242113	Genotyped	Collection	Amara	Mirab Gojam	Bure Wemberema	10-40-00-N	37-01-00-E	2050
242114	Genotyped	Collection	Amara	Mirab Gojam	Bahir Dar Zuria	11-36-00-N	37-20-00-E	1870
242115	Genotyped	Collection	Amara	Mirab Gojam	Bahir Dar Zuria	11-35-00-N	37-18-00-E	1890
242117	Genotyped	Collection	Amara	Mirab Gojam	Bahir Dar Zuria	11-36-00-N	37-25-00-E	1915
242118	Genotyped	Collection	Amara	Mirab Gojam	Bahir Dar Zuria	11-36-00-N	37-27-00-E	1835
242119	Genotyped	Collection	Amara	Debub Gondar	Dera	11-38-00-N	37-27-00-E	1865
242120	Genotyped	Collection	Amara	Debub Gondar	Dera	11-49-00-N	37-36-00-E	1805
242121	Genotyped	Collection	Amara	Debub Gondar	Kemekem	11-58-00-N	37-42-00-E	1820
242122	Genotyped	Collection	Amara	Semen Gondar	Gondar Zuria	12-28-00-N	37-29-00-E	1920
242123	Genotyped	Collection	Amara	Semen Gondar	Lay Armacho	12-44-00-N	37-25-00-E	1720
242125	Genotyped	Collection	Amara	Semen Gondar	Lay Armacho	12-43-00-N	37-25-00-E	2015
242126	Genotyped	Collection	Amara	Semen Gondar	Lay Armacho	12-43-00-N	37-25-00-E	2015
242127	Genotyped	Collection	Amara	Semen Gondar	Lay Armacho	12-43-00-N	37-31-00-E	2150
242128	Genotyped	Collection	Amara	Semen Gondar	Dembia	12-15-00-N	37-17-00-E	1850
242129	Genotyped	Collection	Amara	Semen Gondar	Dembia	12-15-00-N	37-16-00-E	1835
242130	Genotyped	Collection	Amara	Semen Gondar	Dembia	12-21-00-N	37-14-00-E	1950
242131	Genotyped	Collection	Amara	Semen Gondar	Dembia	12-29-00-N	37-23-00-E	2350
242132	Genotyped	Collection	Amara	Debub Gondar	Kemekem	12-03-00-N	38-00-00-E	1910
242134	Genotyped	Collection	Amara	Debub Gondar	Farta	11-49-00-N	38-00-00-E	2280
242135	Genotyped	Collection	Amara	Semen Wello	Guba Lafto	11-50-00-N	39-35-00-E	1910
242611	Genotyped	Collection	Tigray	Debubawi	Hintalo Wajirat	13-61-20-N	39-43-40-E	2020
242612	Genotyped	Collection	Tigray	Debubawi	Hintalo Wajirat	13-59-14-N	39-74-65-E	2120
242615	Genotyped	Collection	Tigray	Misrakawi	Hawzen	14-47-00-N	39-50-37-E	2180
242616	Genotyped	Collection	Tigray	Mehakelegnaw	Adwa	14-37-96-N	38-79-81-E	1400
242618	Genotyped	Collection	Tigray	Mehakelegnaw	Feresmay	14-36-07-N	38-79-93-E	1950
242619	Genotyped	Collection	Tigray	Debubawi	Mekele	14-37-09-N	38-97-01-E	1810
242621	Genotyped	Collection	Tigray	Mirabawi	Laelay Adiyabo	14-38-50-N	38-17-46-E	1770
242624	Genotyped	Collection	Tigray	Mirabawi	Asegede Tsimbela	13-77-07-N	38-20-07-E	1400
242626	Genotyped	Collection	Tigray	Mehakelegnaw	Adwa	14-23-43-N	38-93-01-E	1950
242627	Genotyped	Collection	Tigray	Mehakelegnaw	Werielehe	14-93-05-N	38-99-04-E	1720
242628	Genotyped	Collection	Tigray	Mehakelegnaw	Kola Temben	13-65-00-N	38-96-04-E	1740
243615	Genotyped	Collection	Amara	Debub Wello	Kalu	11-12-00-N	39-53-00-E	2180
243616	Genotyped	Collection	Amara	Debub Wello	Kalu	11-13-00-N	39-51-00-E	2290
243617	Genotyped	Collection	Amara	Debub Wello	Kalu	10-57-00-N	39-48-00-E	1780
243629	Genotyped	Collection	Amara	Semen Gondar	Addi Arkay	13-34-00-N	38-05-00-E	1310
243630	Genotyped	Collection	Amara	Semen Gondar	Addi Arkay	13-27-00-N	38-05-00-E	1310
243631	Genotyped	Collection	Amara	Semen Gondar	Addi Arkay	13-27-00-N	38-05-00-E	1430
243632	Genotyped	Collection	Amara	Semen Gondar	Addi Arkay	13-27-00-N	38-05-00-E	1430
243633	Genotyped	Collection	Amara	Semen Gondar	Gondar Zuria	12-19-00-N	37-33-00-E	2050
243634	Genotyped	Collection	Amara	Semen Gondar	Gondar Zuria	12-19-00-N	37-33-00-E	2145
243635	Genotyped	Collection	Amara	Debub Gondar	Kemekem	12-07-00-N	37-49-00-E	2070
243637	Genotyped	Collection	Amara	Mirab Gojam	Bahir Dar Zuria	11-38-00-N	37-20-00-E	1870
243638	Genotyped	Collection	Amara	Mirab Gojam	Bahir Dar Zuria	11-38-00-N	37-20-00-E	1870
243639	Genotyped	Collection	Amara	Agew Awi	Dangela			2070
243640	Genotyped	Collection	Amara	Agew Awi	Dangela	11-19-00-N	36-47-00-E	1890
243641	Genotyped	Collection	Amara	Agew Awi	Banja	10-57-00-N	36-52-00-E	2200
243642	Genotyped	Collection	Amara	Agew Awi	Guangua	10-57-00-N	36-47-00-E	1750
243643	Genotyped	Collection	Amara	Agew Awi	Guangua			1750
243644	Genotyped	Collection	Amara	Agew Awi	Guangua	10-59-00-N	36-38-00-E	1815
244798	Genotyped	Collection	SNNP	Kembata Alabana Temb	Kedida Gamela			2169
245084	Genotyped	Collection	Oromiya	Misrak Wellega	Bila Seyo			1915
245085	Genotyped	Collection	Oromiya	Misrak Wellega	Bila Seyo			1987
245086	Genotyped	Collection	Oromiya	Misrak Wellega	Bila Seyo			1927
245087	Genotyped	Collection	Oromiya	Misrak Wellega	Amuru Jarte			1923
245088	Genotyped	Collection	Oromiya	Misrak Wellega	Amuru Jarte			2060
245089	Genotyped	Collection	Oromiya	Misrak Wellega	Amuru Jarte			2060
245090	Genotyped	Collection	Oromiya	Misrak Wellega	Gida Kiremu			1776
245091	Genotyped	Collection	Oromiya	Misrak Wellega	Gida Kiremu			1991
245092	Genotyped	Collection	Oromiya	Illubabor	Bedele			1954
Addis-01(203544)	Genotyped	Released	Oromiya	Misrak Wellega
Axum(ACC-229355)	Genotyped	Released	Oromiya	Misrak Shewa	Melkassa
AxumARCColl-1	Genotyped	Collection	Tigray	Mehakelegnaw	Axum
AxumARCColl-10	Genotyped	Collection	Tigray	Mehakelegnaw	Axum
AxumARCColl-12	Genotyped	Collection	Tigray	Mehakelegnaw	Axum
AxumARCColl-13	Genotyped	Collection	Tigray	Mehakelegnaw	Axum
AxumARCColl-14	Genotyped	Collection	Tigray	Mehakelegnaw	Axum
AxumARCColl-2	Genotyped	Collection	Tigray	Mehakelegnaw	Axum
AxumARCColl-20	Genotyped	Collection	Tigray	Mehakelegnaw	Axum
AxumARCColl-21	Genotyped	Collection	Tigray	Mehakelegnaw	Axum
AxumARCColl-22	Genotyped	Collection	Tigray	Mehakelegnaw	Axum
AxumARCColl-23	Genotyped	Collection	Tigray	Mehakelegnaw	Axum
AxumARCColl-24	Genotyped	Collection	Tigray	Mehakelegnaw	Axum
AxumARCColl-25	Genotyped	Collection	Tigray	Mehakelegnaw	Axum
AxumARCColl-26	Genotyped	Collection	Tigray	Mehakelegnaw	Axum
AxumARCColl-27	Genotyped	Collection	Tigray	Mehakelegnaw	Axum
AxumARCColl-28	Genotyped	Collection	Tigray	Mehakelegnaw	Axum
AxumARCColl-29	Genotyped	Collection	Tigray	Mehakelegnaw	Axum
AxumARCColl-3	Genotyped	Collection	Tigray	Mehakelegnaw	Axum
AxumARCColl-31	Genotyped	Collection	Tigray	Mehakelegnaw	Axum
AxumARCColl-32	Genotyped	Collection	Tigray	Mehakelegnaw	Axum
AxumARCColl-33	Genotyped	Collection	Tigray	Mehakelegnaw	Axum
AxumARCColl-34	Genotyped	Collection	Tigray	Mehakelegnaw	Axum
AxumARCColl-35	Genotyped	Collection	Tigray	Mehakelegnaw	Axum
AxumARCColl-36	Genotyped	Collection	Tigray	Mehakelegnaw	Axum
AxumARCColl-37	Genotyped	Collection	Tigray	Mehakelegnaw	Axum
AxumARCColl-38	Genotyped	Collection	Tigray	Mehakelegnaw	Axum
AxumARCColl-4	Genotyped	Collection	Tigray	Mehakelegnaw	Axum
AxumARCColl-5	Genotyped	Collection	Tigray	Mehakelegnaw	Axum
AxumARCColl-6	Genotyped	Collection	Tigray	Mehakelegnaw	Axum
AxumARCColl-7	Genotyped	Collection	Tigray	Mehakelegnaw	Axum
AxumARCColl-8	Genotyped	Collection	Tigray	Mehakelegnaw	Axum
AxumARCColl-9	Genotyped	Collection	Tigray	Mehakelegnaw	Axum
Bako-09	Genotyped	Released	Oromiya	Misrak Wellega
Bareda(BRE356-10)	Genotyped	Released	Oromiya	Misrak Wellega
Baruda(Pw01-075)	Genotyped	Released	Benishangul & Gumuz	Assosa	Assosa
BKFM0010	Genotyped	Released	Oromiya	Misrak Wellega
Boneya(KNE#411)	Genotyped	Released	Oromiya	Misrak Wellega
Debatsi	Genotyped	Released	Benishangul & Gumuz	Assosa	Assosa
Degu(215874)	Genotyped	Released	Amara	Debub Gondar	Adet
Diga-1(216036)	Genotyped	Released	Oromiya	Misrak Wellega
Gudetu(215990)	Genotyped	Released	Oromiya	Misrak Wellega
Gute(229373)	Genotyped	Released	Oromiya	Misrak Wellega
Kako-1(203351)	Genotyped	Released	SNNP	Debub Omo	Jinka
Meba(GBK011119A)	Genotyped	Released	Oromiya	Misrak Shewa	Melkassa
Mecha(229371)	Genotyped	Released	Amara	Debub Gondar	Adet
Mereb-1	Genotyped	Released	Tigray	Mehakelegnaw	Axum
Necho(203572)	Genotyped	Released	Amara	Debub Gondar	Adet
Padet(KNE#409)	Genotyped	Released	Oromiya	Misrak Shewa	Melkassa
Tekeze-1	Genotyped	Released	Tigray	Mirabawi	Mystebri
Tesema(ACC_229469)	Genotyped	Released	Oromiya	Misrak Shewa	Melkassa
Urgi(242617)	Genotyped	Released	Oromiya	Misrak Wellega
Wama(KNE-392)	Genotyped	Released	Oromiya	Misrak Wellega
24268	Not genotyped	Collection	Benishangul & Gumuz	METEKEL	BULEN	10-40-29-N	36-08-59-E	1332
24269	Not genotyped	Collection	Benishangul & Gumuz	METEKEL	BULEN	10-39-21-N	36-08-22-E	1388
24270	Not genotyped	Collection	Amara	AGEW AWI	GUANGUA	10-48-45-N	36-25-35-E	1690
100064	Not genotyped	Collection	Oromiya	0		09-28-00-N	36-31-00-E	1440
100092	Not genotyped	Collection	Oromiya	MISRAK WELLEGA	DIGA LEKA	08-55-00-N	36-28-00-E	2160
100093	Not genotyped	Collection	Oromiya	MISRAK WELLEGA	DIGA LEKA	09-01-00-N	36-25-00-E	2110
100097	Not genotyped	Collection	Oromiya	ILLUBABOR	ALE	08-31-00-N	35-40-00-E	1660
207593	Not genotyped	Collection	Tigray	MEHAKELEGNAW	LAELAY MAYCHEW			0
207900	Not genotyped	Collection	Tigray	MEHAKELEGNAW	ADWA			0
207960	Not genotyped	Collection	Oromiya	MIRAB WELLEGA	MANA SIBU	09-45-00-N	35-05-00-E	0
207962	Not genotyped	Collection	Oromiya	MISRAK WELLEGA	GUDURU	09-40-00-N	37-00-00-E	0
207964	Not genotyped	Collection	Oromiya	ILLUBABOR	GECHI	08-23-00-N	36-17-00-E	0
208443	Not genotyped	Collection	Amara	DEBUB GONDAR	DERA			0
215844	Not genotyped	Collection	Amara	BAHIR DAR SPECIAL	BAHIR DAR	11-32-00-N	37-24-00-E	1800
215878	Not genotyped	Collection	Amara	MIRAB GOJAM	ADET	11-15-00-N	37-30-00-E	2320
215896	Not genotyped	Collection	Amara	MIRAB GOJAM	JABI TEHNAN	10-36-00-N	36-57-00-E	2160
215916	Not genotyped	Collection	Amara	AGEW AWI	DANGELA	11-19-00-N	36-50-00-E	2100
215962	Not genotyped	Collection	Amara	DEBUB GONDAR	DERA	11-42-00-N	37-30-00-E	2000
215970	Not genotyped	Collection	Amara	SEMEN GONDAR	GONDAR ZURIA			0
216035	Not genotyped	Collection	Oromiya	MIRAB WELLEGA	LALO ASABI	09-17-00-N	35-44-00-E	1900
216037	Not genotyped	Collection	Oromiya	MIRAB WELLEGA	BOJI	09-24-00-N	35-38-00-E	1950
216040	Not genotyped	Collection	Oromiya	MIRAB WELLEGA	BOJI	09-28-00-N	35-33-00-E	1940
216046	Not genotyped	Collection	Oromiya	MIRAB WELLEGA	NEJO	09-40-00-N	35-17-00-E	1680
219821	Not genotyped	Collection	Tigray	MEHAKELEGNAW	LAELAY MAYCHEW	14-08-00-N	38-48-00-E	2120
219824	Not genotyped	Collection	Tigray	MIRABAWI	MEDEBAY ZANA	14-10-00-N	38-16-00-E	1920
225894	Not genotyped	Collection	Amara	MIRAB GOJAM	MERAWI	11-28-00-N	37-03-00-E	1900
227165	Not genotyped	Collection	Amara	SEMEN GONDAR	ALEFA			0
228901	Not genotyped	Collection	Oromiya	ILLUBABOR	DARIMU			0
229719	Not genotyped	Collection	Amara	MIRAB GOJAM	BURE WEMBERMA	10-38-00-N	37-00-00-E	2050
230562	Not genotyped	Collection	Oromiya	MISRAK WELLEGA	BILA SEYO			0
234208	Not genotyped	Collection	Tigray	MEHAKELEGNAW	ADWA	13-58-00-N	37-44-00-E	1950
234209	Not genotyped	Collection	Tigray	MEHAKELEGNAW	ENTICHO	14-15-00-N	38-55-00-E	2050
234210	Not genotyped	Collection	Tigray	MEHAKELEGNAW	ENTICHO	14-15-00-N	38-59-00-E	2070
235141	Not genotyped	Collection	Amara	DEBUB GONDAR	KEMEKEM	36-32-00-N	37-26-00-E	1870
235155	Not genotyped	Collection	Tigray	MEHAKELEGNAW	KOLA TEMBEN	13-36-00-N	39-12-00-E	1870
235699	Not genotyped	Collection	SNNP	BENCH MAJI	KONSO special	05-16-00-N	37-30-00-E	1440
237461	Not genotyped	Collection	Tigray	MEHAKELEGNAW	LAELAY MAYCHEW	14-10-00-N	38-45-00-E	2100
237471	Not genotyped	Collection	Tigray	MIRABAWI	LAELAYADIYABO	14-21-00-N	38-11-00-E	1820
237584	Not genotyped	Collection	SNNP	KEMBATA ALABANA TEMB	ALABA			1990
237971	Not genotyped	Collection	Oromiya	MISRAK WELLEGA	DIGA LEKA			2220
237972	Not genotyped	Collection	Oromiya	MIRAB WELLEGA	GIMBI			1290
238311	Not genotyped	Collection	Tigray	MEHAKELEGNAW	ADWA	14-02-00-N	38-04-00-E	2070
238312	Not genotyped	Collection	Tigray	MEHAKELEGNAW	ADWA	14-02-00-N	38-04-00-E	2070
238329	Not genotyped	Collection	Tigray	MIRABAWI	TAHTAY KORARO	14-05-00-N	38-00-00-E	1900
238334	Not genotyped	Collection	Tigray	MIRABAWI	TAHTAY ADIYABO	14-06-00-N	38-09-00-E	1100
242133	Not genotyped	Collection	Amara	DEBUB GONDAR	FOGERA	12-01-00-N	37-43-00-E	1825
242620	Not genotyped	Collection	Tigray	MIRABAWI	LAELAY ADIYABO	14-38-48-N	38-17-44-E	1770
242622	Not genotyped	Collection	Tigray	MIRABAWI	LAELAY ADIYABO	14-38-26-N	38-17-50-E	1720
AxumARCColl-11	Not genotyped	Collection	Tigray	Mehakelegnaw	Axum
AxumARCColl-15	Not genotyped	Collection	Tigray	Mehakelegnaw	Axum
AxumARCColl-16	Not genotyped	Collection	Tigray	Mehakelegnaw	Axum
AxumARCColl-17	Not genotyped	Collection	Tigray	Mehakelegnaw	Axum
AxumARCColl-18	Not genotyped	Collection	Tigray	Mehakelegnaw	Axum
AxumARCColl-19	Not genotyped	Collection	Tigray	Mehakelegnaw	Axum
AxumARCColl-30	Not genotyped	Collection	Tigray	Mehakelegnaw	Axum
AxumARCColl-39	Not genotyped	Collection	Tigray	Mehakelegnaw	Axum
Tadesse(KNE-1098)	Not genotyped	Released	Oromiya	Misrak Shewa	Melkassa

## Sheet: S3
Table S3. Pearson correlation coefficient for traits measured at all environments as specified
Arsinegelle (E1)
	DTF	DTM	PTH	GY	TSW	STG	DrtSc	Iron	Zinc
DTF	1	0.99**	0.20**	-0.41**	-0.39**	0.43**	0.92**	0.04NS	0.03NS
DTM		1	0.21**	-0.43**	-0.40**	0.45**	0.94**	0.04NS	0.03NS
PTH			1	0.12**	-0.14**	0.18**	0.24**	-0.03NS	-0.05NS
GY				1	0.23**	-0.31**	-0.41**	0.01NS	0.01NS
TSW					1	-0.34**	-0.40**	-0.06NS	-0.04NS
STG						1	0.45NS	0.01NS	0.03NS
DrtSc							1	0.02NS	0.01NS
Iron								1	0.76**
Zinc									1
Maistebri (E2)
	DTF	DTM	PTH	GY	TSW	STG	DrtSc	Iron	Zinc
DTF	1
DTM	0.99**	1
PTH	0.11**	0.11**	1
GY	-0.44**	-0.44**	0.04NS	1
TSW	-0.12**	-0.12**	-0.02NS	0.11**	1
STG	0.31**	0.31**	0.03NS	-0.33**	-0.20**	1
DrtSc	0.93**	0.91**	0.15**	-0.44**	-0.10**	0.30**	1
Iron	0.04NS	0.05NS	-0.02NS	-0.01NS	0.003NS	0.04NS	0.04NS	1
Zinc	0.03NS	0.03NS	-0.00NS	-0.01NS	0.03NS	0.05NS	0.03NS	0.81**	1
Meiso (E3)
	DTF	DTM	PTH	GY	TSW	STG	DrtSc	Iron	Zinc
DTF	1	0.99**	0.02NS	-0.31**	-0.12**	0.38**	0.82**	0.01NS	0.01NS
DTM		1	0.02NS	-0.31**	-0.12**	0.37**	0.83**	0.01NS	0.01NS
PTH			1	-0.00NS	0.04NS	0.01NS	0.00NS	-0.01NS	-0.02NS
GY				1	0.19**	-0.31**	-0.34**	0.09**	0.04NS
TSW					1	-0.27**	-0.22**	0.02NS	0.02NS
STG						1	0.58**	-0.03NS	-0.02NS
DrtSc							1	0.01NS	0.02NS
Iron								1	0.76**
NS - non-significant; ** - significant at P< 0.01

## Sheet: S4
Table S4. A summary of the results of LD analyses among SNP marker pairs, including the number of significant marker pairs for each chromosome
Chr	Total number of marker pairs	Average r2 for all pairs	D in Mbp	Total number of significant pairs*	Average r2 for all significant pairs	D in Mbp	Number of plp(r2>0.23)**	D in Mbp	Average r2 for plp	Complete Ld (r2 = 1)
1A	50753	0.25	1.22	22458 (44)	0.55	0.72	16791 (33)	0.47	0.7	5056 (10)
2A	40126	0.31	1.69	17775 (44)	0.62	0.9	13546 (34)	0.46	0.77	3556 (9)
3A	40328	0.22	0.16	15594 (39)	0.54	0.83	10987 (27)	0.83	0.71	3024 (7)
4A	33011	0.25	1.37	14782 (45)	0.53	0.7	10717 (32)	0.45	0.68	2763 (8)
5A	71131	0.42	1.01	41487 (58)	0.71	0.38	35887 (50)	0.27	0.8	13357 (19)
6A	33297	0.33	1.81	18931 (57)	0.57	1.15	13396 (40)	0.76	0.75	4339 (13)
7A	58308	0.42	0.88	34712(60)	0.7	0.39	29822 (51)	0.28	0.79	12817 (22)
8A	56940	0.59	0.92	42549 (75)	0.79	0.52	38575 (68)	0.41	0.86	25297 (44)
9A	96234	0.47	0.54	72592 (75)	0.61	0.37	54464 (57)	0.27	0.78	20911 (22)
T/MA	480128	0.36	1.07	280880 (59)	0.62	0.66	24909 (47)	0.47	0.76	91120 (19)
1B	134563	0.61	0.62	96189 (71)	0.85	0.4	89436 (66)	0.38	0.9	54505 (40)
2B	34717	0.25	2.09	17249 (50)	0.48	1.6	10016 (29)	1.4	0.75	4010 (12)
3B	47759	0.29	1.39	19988 (42)	0.67	0.86	16112 (34)	0.86	0.8	8298 (17)
4B	47247	0.25	1.16	21307 (45)	0.54	0.84	15525 (33)	0.76	0.7	5451 (11)
5B	62968	0.3	1.29	35170 (56)	0.53	0.89	24434 (39)	0.7	0.71	9268 (15)
6B	55014	0.33	1.42	28671 (52)	0.62	0.78	21647 (39)	0.52	0.78	9456 (17)
7B	39904	0.26	1.53	22046 (55)	0.46	1.4	11805 (30)	1.3	0.77	3234 (8)
8B	56520	0.26	1.07	21434 (38)	0.67	0.97	16159 (29)	0.94	0.84	8431 (15)
9B	150061	0.91	0.17	143904 (96)	0.94	0.17	141529 (94)	0.17	0.94	105781(70)
T/MB	628753	0.38	1.19	405958 (65)	0.64	0.88	346663 (55)	0.78	0.8	208434 (33)
T/M	1108881	0.37	1.13	76315 (62)	0.63	0.77	570848 (51)	0.62	0.78	299554 (27)
Chr, Chromosome; D, Physical distance, Mbp, Mega base pairs; PLP, Physically linked pairs;; Significant marker pairs, p ≤ 1.5E-6; * Numbers in the brackets are the percentage of the total number of marker-pairs; ** Numbers in the brackets are the percentage of the number of significant marker pairs; T/MA, T/MB, and T/M, Total/Mean for A-subgenome, B-subgenome and the whole genome, respectively, L…

## Sheet: S5
Table S5. Origin of genotypes clustered under various sub-populations generated from DAPC analysis presented in Fig. 3
SNP Category	Region	Cluster 1	Cluster 2	Cluster 3	Cluster 4
Whole genome SNPs	Oromia	29	12	2	28
	Tigray	37	2	105	-
	SNNP	6	-	1	8
	Amhara	69	56	5	2
	Benishangul Gumuz	1	3	2	1
	Released varieties	3	2	1	16
	Total	145	75	116	55
Sub-genome A SNPs	Oromia	15	2	28	26
	Tigray	41	100	3	-
	SNNP	4	1	1	9
	Amhara	46	2	84	-
	Benishangul Gumuz	3	2	1	1
	Released varieties	5	-	2	15
	Total	114	107	119	51
Sub-genome B SNPs	Oromia	2	16	41	12
	Tigray	108	2	33	1
	SNNP	1	-	14	-
	Amhara	23	13	46	50
	Benishangul Gumuz	2	-	2	3
	Released varieties	1	1	15	5
	Total	137	32	151	71

## Sheet: S6
Table S6. Marker trait associations for each environment and across environments using BLINK, CMLM and MLM models
Environment specific significant MTAs detected using whole genome SNPs with CMLM and MLM
SNP	Chromosome	Position	P.value	maf	nobs	Rsquare.of.Model.without.SNP	Rsquare.of.Model.with.SNP	effect	Phenotype Variance Explained(%)	Trait	Method
2B_35126324	2B	35126324	1.0356e-06	0.251918	391	0.220824	0.270447	-4.17246	4.62832	E2_Fe_Quality	CMLM
2B_35126324	2B	35126324	1.18847e-06	0.251918	391	0.245501	0.293003	-1.4422	12.0126	E2_Zn_Quality	CMLM
2B_35281485	2B	35281485	6.30687e-07	0.250639	391	0.334373	0.378516	2.36684	30.631	E1_Zn_Quality	CMLM
2B_35281485	2B	35281485	1.1399e-07	0.250639	391	0.220824	0.279633	4.68294	4.62682	E2_Fe_Quality	CMLM
2B_35281485	2B	35281485	5.64843e-07	0.250639	391	0.245501	0.295982	1.49893	2.14373	E2_Zn_Quality	CMLM
2B_35342493	2B	35342493	7.73518e-07	0.257033	391	0.245501	0.294721	-1.38144	0.123617	E2_Zn_Quality	CMLM
2B_37326032	2B	37326032	1.04545e-06	0.283887	391	0.220824	0.270408	4.02924	2.59728	E2_Fe_Quality	CMLM
2B_37326396	2B	37326396	3.26492e-07	0.257033	391	0.245501	0.298188	-1.45133	0	E2_Zn_Quality	CMLM
3B_10864215	3B	10864215	9.89696e-08	0.308184	391	0.312186	0.364648	-0.378863	21.3309	E3_STG_Fld	CMLM
6B_24190829	6B	24190829	1.65927e-06	0.0767263	391	0.0947216	0.150118	-0.214139	60.583	E3_TSW_Fld	CMLM
2B_35126324	2B	35126324	1.0356e-06	0.251918	391	0.220824	0.270447	-4.17246	4.62832	E2_Fe_Quality	MLM
2B_35281485	2B	35281485	6.30687e-07	0.250639	391	0.334373	0.378516	2.36684	30.631	E1_Zn_Quality	MLM
2B_35281485	2B	35281485	1.1399e-07	0.250639	391	0.220824	0.279633	4.68294	4.62682	E2_Fe_Quality	MLM
2B_37326032	2B	37326032	1.04545e-06	0.283887	391	0.220824	0.270408	4.02924	2.59728	E2_Fe_Quality	MLM
3B_10864215	3B	10864215	7.5408e-07	0.308184	391	0.288051	0.33459	-0.368226	21.3309	E3_STG_Fld	MLM
6B_24190829	6B	24190829	1.65927e-06	0.0767263	391	0.0947216	0.150118	-0.214139	60.583	E3_TSW_Fld	MLM
7B_14800902	7B	14800902	1.61037e-06	0.0959079	391	0.23769	0.284458	1.96212	44.4589	E2_Zn_Quality	MLM
Environment specific significant MTAs detected using whole genome SNPs with BLINK model
SNP	Chromosome	Position	P.value	maf	nobs	effect	Phenotype Variance Explained (%)	Trait	Method
1A_41691781	1A	41691781	2.71253e-10	0.264706	391	-0.322368	6.29178	E3_DrtSc_Fld	BLINK
1A_41691781	1A	41691781	1.47985e-06	0.264706	391	-1.09321	11.8308	E3_DTF_Fld	BLINK
1A_47690818	1A	47690818	1.47213e-06	0.164962	391	-0.310858	20.2505	E2_DrtSc_Fld	BLINK
1B_7786365	1B	7786365	1.9475e-06	0.141944	391	0.10011	4.80247	E1_TSW_Fld	BLINK
2B_35281485	2B	35281485	2.01204e-11	0.250639	391	3.83081	1.87118	E1_Fe_Quality	BLINK
2B_35281485	2B	35281485	2.76252e-27	0.250639	391	2.70324	8.10519	E1_Zn_Quality	BLINK
2B_35281485	2B	35281485	2.37595e-08	0.250639	391	3.24815	32.8845	E2_Fe_Quality	BLINK
2B_35281485	2B	35281485	2.50359e-08	0.250639	391	1.09523	8.9408	E2_Zn_Quality	BLINK
3B_10864215	3B	10864215	1.57557e-07	0.308184	391	-0.272178	21.3309	E3_STG_Fld	BLINK
3B_45474371	3B	45474371	1.39643e-06	0.0997442	391	-0.142949	15.0779	E1_TSW_Fld	BLINK
3B_49895136	3B	49895136	3.60518e-07	0.084399	391	-4.17928	2.48524	E1_Fe_Quality	BLINK
4B_50601501	4B	50601501	6.51242e-09	0.242967	391	4.95645	1.51324	E3_PTH_Fld	BLINK
5B_27829128	5B	27829128	1.29437e-07	0.0971867	391	-8.40329	2.52538	E3_PTH_Fld	BLINK
5B_28252956	5B	28252956	2.04141e-07	0.121483	391	-0.102864	2.5152	E1_TSW_Fld	BLINK
5B_3150126	5B	3150126	1.50862e-15	0.0626598	391	-0.310417	22.0781	E1_TSW_Fld	BLINK
5B_3150126	5B	3150126	1.55454e-07	0.0626598	391	-0.162454	35.8425	E2_TSW_Fld	BLINK
5B_35573546	5B	35573546	1.01657e-07	0.0690537	391	-0.573868	33.7531	E3_DrtSc_Fld	BLINK
5B_65558510	5B	65558510	1.32874e-06	0.0920716	391	3.35177	40.5633	E3_DTM_Fld	BLINK
6B_16874563	6B	16874563	1.17071e-06	0.0856777	391	-3.18489	10.3024	E2_DTM_Fld	BLINK
6B_17245025	6B	17245025	7.72342e-07	0.0818414	391	-2.08577	2.00883	E2_DTF_Fld	BLINK
6B_2712127	6B	2712127	2.97327e-08	0.210997	391	-5.04689	2.08215	E3_PTH_Fld	BLINK
6B_40602961	6B	40602961	1.35155e-16	0.0703325	391	0.235097	38.1523	E3_TSW_Fld	BLINK
7B_14800902	7B	14800902	5.00443e-13	0.0959079	391	1.88085	7.42431	E2_Zn_Quality	BLINK
7B_22082060	7B	22082060	4.36805e-07	0.0549872	391	4.29508	4.98986	E1_Fe_Quality	BLINK
7B_49045901	7B	49045901	1.61367e-06	0.0754476	391	-0.108708	6.73933	E3_TSW_Fld	BLINK
8B_30935289	8B	30935289	1.59993e-06	0.0856777	391	0.767128	4.57507	E2_Zn_Quality	BLINK
8B_59128846	8B	59128846	9.15784e-07	0.393862	391	-3.90666	1.28266	E3_PTH_Fld	BLINK
9B_11179336	9B	11179336	2.77842e-07	0.181586	391	-2.33401	7.33838	E1_Zn_Quality	BLINK
9B_15553707	9B	15553707	9.83543e-09	0.148338	391	11.6748	9.04255	E3_PTH_Fld	BLINK
9B_19836556	9B	19836556	2.58908e-09	0.173913	391	-11.2838	8.37266	E3_PTH_Fld	BLINK
2A_34244148	2A	34244148	1.23256e-07	0.320972	391	-0.0614798	1.81271	E3_TSW_Fld	BLINK
3A_22037946	3A	22037946	3.72267e-09	0.175192	391	-0.435477	7.22911	E1_GY_Fld	BLINK
3A_38743459	3A	38743459	3.30042e-07	0.0946292	391	1.5295	2.12431	E1_Zn_Quality	BLINK
4A_2499716	4A	2499716	5.34181e-07	0.0856777	391	-0.366309	19.4123	E2_DrtSc_Fld	BLINK
4A_3946408	4A	3946408	5.10644e-08	0.0805627	391	-3.21241	7.2812	E1_DTM_Fld	BLINK
5A_62694353	5A	62694353	9.72934e-08	0.212276	391	-1.24267	1.89073	E1_Zn_Quality	BLINK
5A_65700827	5A	65700827	2.50199e-07	0.19821	391	-1.32986	2.16637	E1_Zn_Quality	BLINK
6A_14427382	6A	14427382	3.17724e-11	0.163683	391	-0.48579	10.5582	E1_GY_Fld	BLINK
6A_29685470	6A	29685470	5.26599e-07	0.34399	391	-4.69556	16.0808	E2_PTH_Fld	BLINK
6A_40922437	6A	40922437	1.9175e-07	0.152174	391	-0.0988797	5.41958	E2_TSW_Fld	BLINK
7A_13129745	7A	13129745	1.74265e-07	0.111253	391	0.111672	0.799991	E1_TSW_Fld	BLINK
7A_42035020	7A	42035020	1.72176e-07	0.181586	391	-0.258354	10.1456	E1_DrtSc_Fld	BLINK
7A_42035020	7A	42035020	3.37506e-07	0.181586	391	-1.4365	17.7561	E1_DTF_Fld	BLINK
7A_42035020	7A	42035020	2.72198e-07	0.181586	391	-2.2635	16.4024	E1_DTM_Fld	BLINK
8A_14715050	8A	14715050	5.86581e-07	0.108696	391	4.11967	2.77317	E1_Fe_Quality	BLINK
8A_34625287	8A	34625287	1.11307e-08	0.0818414	391	-5.54848	6.22091	E1_Fe_Quality	BLINK
8A_6485125	8A	6485125	8.23138e-10	0.0933504	391	2.32411	6.69173	E1_DTF_Fld	BLINK
9A_40793867	9A	40793867	4.1295e-07	0.210997	391	-4.57698	0.974786	E3_PTH_Fld	BLINK
9A_42427372	9A	42427372	9.96579e-07	0.377238	391	-1.14547	1.50952	E1_Zn_Quality	BLINK
9A_44001813	9A	44001813	5.65291e-08	0.0997442	391	4.99202	4.49227	E1_Fe_Quality	BLINK
9A_6603556	9A	6603556	5.016e-09	0.186701	391	-0.321589	13.4555	E1_DrtSc_Fld	BLINK
Environment specific significant MTAs detected using subgenome A SNPs with BLINK
SNP	Chromosome	Position	P.value	maf	nobs	effect	Phenotype Variance Explained (%)	Trait	Method
1A_41691781	1A	41691781	4.12993e-09	0.264706	391	-0.343234	4.28679	E3_DrtSc_Fld	BLINK
2A_16594537	2A	16594537	4.0698e-06	0.445013	391	1.01898	4.89043	E3_DTF_Fld	BLINK
2A_46170316	2A	46170316	6.73505e-08	0.0652174	391	0.135805	7.89499	E3_TSW_Fld	BLINK
3A_20370900	3A	20370900	2.29261e-06	0.401535	391	0.0654208	1.17824	E1_TSW_Fld	BLINK
3A_32043005	3A	32043005	1.70401e-07	0.118926	391	0.106979	15.6116	E2_TSW_Fld	BLINK
3A_50094681	3A	50094681	2.72188e-06	0.16624	391	2.44521	4.36952	E3_DTM_Fld	BLINK
3A_6009655	3A	6009655	1.08788e-06	0.113811	391	3.02132	4.07899	E2_Fe_Quality	BLINK
4A_2499716	4A	2499716	3.14396e-09	0.0856777	391	-0.440598	22.2294	E2_DrtSc_Fld	BLINK
4A_40264041	4A	40264041	2.24145e-06	0.132992	391	-0.0908037	2.33977	E3_TSW_Fld	BLINK
5A_43223266	5A	43223266	6.59602e-07	0.120205	391	-2.90972	5.63714	E2_Fe_Quality	BLINK
5A_49294132	5A	49294132	7.64077e-08	0.168798	391	-1.34558	6.81599	E1_Zn_Quality	BLINK
5A_7782183	5A	7782183	4.2826e-08	0.396419	391	0.296626	1.84144	E2_DrtSc_Fld	BLINK
6A_14427382	6A	14427382	2.03808e-10	0.163683	391	-0.470469	15.6781	E1_GY_Fld	BLINK
6A_29685470	6A	29685470	8.59719e-13	0.34399	391	-6.41011	18.4243	E2_PTH_Fld	BLINK
6A_40922437	6A	40922437	3.75733e-10	0.152174	391	-0.124785	12.5484	E2_TSW_Fld	BLINK
7A_12183196	7A	12183196	4.17789e-06	0.226343	391	0.880695	15.3427	E2_Zn_Quality	BLINK
7A_16371255	7A	16371255	1.36457e-07	0.0856777	391	-2.15432	11.9978	E1_DTF_Fld	BLINK
7A_16371255	7A	16371255	1.12212e-07	0.0856777	391	-3.18746	2.52972	E1_DTM_Fld	BLINK
7A_35366731	7A	35366731	5.12644e-07	0.287724	391	2.04695	3.53676	E2_Fe_Quality	BLINK
7A_42035020	7A	42035020	2.00695e-06	0.181586	391	-1.87781	9.81949	E1_DTM_Fld	BLINK
8A_14715050	8A	14715050	5.56478e-07	0.108696	391	4.50064	41.9781	E1_Fe_Quality	BLINK
8A_18375210	8A	18375210	3.54856e-06	0.0664962	391	-3.20526	55.5952	E1_DTF_Fld	BLINK
8A_22146023	8A	22146023	4.92214e-09	0.0652174	391	-0.259464	62.8448	E1_TSW_Fld	BLINK
8A_23730370	8A	23730370	1.85108e-15	0.0767263	391	0.873138	38.7176	E3_DrtSc_Fld	BLINK
8A_34625287	8A	34625287	3.7337e-08	0.0818414	391	0.159845	5.75633	E3_TSW_Fld	BLINK
8A_37936988	8A	37936988	1.8211e-06	0.424552	391	-1.34628	3.62929	E1_DTM_Fld	BLINK
9A_36091242	9A	36091242	2.6066e-06	0.326087	391	-1.66607	2.79191	E3_DTM_Fld	BLINK
9A_36541129	9A	36541129	2.00715e-06	0.180307	391	-0.0729504	1.47353	E3_TSW_Fld	BLINK
9A_42427372	9A	42427372	2.90036e-08	0.377238	391	-1.80877	9.10896	E1_Zn_Quality	BLINK
9A_43694387	9A	43694387	3.07947e-06	0.0741688	391	-0.125748	13.9752	E3_TSW_Fld	BLINK
Environment specific significant MTAs detected using subgenome B SNPs with BLINK
SNP	Chromosome	Position	P.value	maf	nobs	effect	Phenotype Variance Explained (%)	Trait	Method
1B_17501895	1B	17501895	7.17239e-07	0.120205	391	1.94476	1.09547	E2_DTM_Fld	BLINK
1B_24443693	1B	24443693	8.81768e-08	0.0856777	391	5.8469	16.7889	E1_PTH_Fld	BLINK
1B_3262080	1B	3262080	3.18604e-10	0.138107	391	-0.382085	5.43439	E2_DrtSc_Fld	BLINK
1B_3262080	1B	3262080	5.4601e-08	0.138107	391	-1.74202	3.31159	E2_DTF_Fld	BLINK
1B_3262080	1B	3262080	3.29863e-09	0.138107	391	-3.0271	4.21266	E2_DTM_Fld	BLINK
1B_40644346	1B	40644346	1.60781e-07	0.109974	391	4.18895	4.03329	E1_Fe_Quality	BLINK
1B_49539524	1B	49539524	1.04137e-08	0.309463	391	3.07429	0.457432	E1_Fe_Quality	BLINK
1B_56541584	1B	56541584	1.12578e-06	0.101023	391	-4.16361	1.69276	E1_Fe_Quality	BLINK
1B_57082341	1B	57082341	1.21941e-06	0.466752	391	-0.148443	2.0336	E2_GY_Fld	BLINK
1B_7786365	1B	7786365	1.1202e-07	0.141944	391	0.0938737	4.62471	E3_TSW_Fld	BLINK
2B_35281485	2B	35281485	1.26546e-09	0.250639	391	3.59522	1.60434	E1_Fe_Quality	BLINK
2B_35281485	2B	35281485	2.39274e-22	0.250639	391	2.4115	8.89471	E1_Zn_Quality	BLINK
2B_35281485	2B	35281485	1.39012e-18	0.250639	391	4.36206	16.3051	E2_Fe_Quality	BLINK
2B_35281485	2B	35281485	1.79207e-12	0.250639	391	1.51352	11.1463	E2_Zn_Quality	BLINK
2B_50277618	2B	50277618	1.91157e-06	0.443734	391	0.153681	3.703	E2_STG_Fld	BLINK
2B_69506109	2B	69506109	1.82398e-06	0.23913	391	0.252236	2.10649	E3_DrtSc_Fld	BLINK
3B_10482597	3B	10482597	1.6848e-06	0.244246	391	-1.12965	1.5419	E1_Zn_Quality	BLINK
3B_10862902	3B	10862902	3.59105e-06	0.290281	391	0.201723	2.38862	E3_DrtSc_Fld	BLINK
3B_10864215	3B	10864215	4.02004e-12	0.308184	391	-0.3678	4.3291	E3_STG_Fld	BLINK
3B_10939270	3B	10939270	4.12442e-07	0.28133	391	-1.10202	1.21675	E2_DTF_Fld	BLINK
3B_10939270	3B	10939270	8.77582e-07	0.28133	391	-1.67819	1.15389	E2_DTM_Fld	BLINK
3B_2855518	3B	2855518	6.07456e-07	0.368286	391	0.215186	1.13683	E1_DrtSc_Fld	BLINK
3B_43023320	3B	43023320	1.74038e-07	0.442455	391	0.205238	1.0371	E1_DrtSc_Fld	BLINK
3B_43023320	3B	43023320	5.01186e-07	0.442455	391	1.09007	2.59971	E1_DTF_Fld	BLINK
3B_43023320	3B	43023320	2.76623e-07	0.442455	391	1.67313	1.56952	E1_DTM_Fld	BLINK
3B_43023320	3B	43023320	2.42549e-08	0.442455	391	0.252971	3.4651	E2_DrtSc_Fld	BLINK
3B_43023320	3B	43023320	1.82847e-07	0.442455	391	1.236	2.06596	E2_DTF_Fld	BLINK
3B_43023320	3B	43023320	8.90553e-08	0.442455	391	1.94192	2.07099	E2_DTM_Fld	BLINK
3B_43023320	3B	43023320	2.6899e-06	0.442455	391	0.195409	1.40619	E3_STG_Fld	BLINK
3B_49895136	3B	49895136	1.90461e-06	0.084399	391	-3.86663	2.60942	E1_Fe_Quality	BLINK
3B_49895136	3B	49895136	1.12868e-07	0.084399	391	-1.64412	2.43451	E1_Zn_Quality	BLINK
3B_50738786	3B	50738786	2.47341e-06	0.244246	391	1.85048	3.20962	E1_DTM_Fld	BLINK
3B_50739608	3B	50739608	1.52764e-07	0.210997	391	0.255446	2.17709	E1_DrtSc_Fld	BLINK
3B_6681029	3B	6681029	6.17098e-07	0.268542	391	1.30655	3.5318	E3_DTF_Fld	BLINK
3B_6681029	3B	6681029	6.5215e-07	0.268542	391	2.286	3.53948	E3_DTM_Fld	BLINK
4B_1065904	4B	1065904	1.4996e-07	0.182864	391	1.2956	1.68233	E2_DTF_Fld	BLINK
4B_1065904	4B	1065904	2.61957e-07	0.182864	391	1.89857	1.57618	E2_DTM_Fld	BLINK
4B_40177527	4B	40177527	2.5454e-07	0.07289	391	0.321095	2.54161	E1_DrtSc_Fld	BLINK
4B_40177527	4B	40177527	9.97223e-07	0.07289	391	1.5351	5.71813	E1_DTF_Fld	BLINK
4B_40177527	4B	40177527	1.69138e-06	0.07289	391	2.39707	2.69844	E1_DTM_Fld	BLINK
4B_48902355	4B	48902355	1.7171e-06	0.103581	391	0.116916	3.39396	E2_TSW_Fld	BLINK
4B_51220892	4B	51220892	1.33525e-06	0.234015	391	0.981535	1.40769	E1_Zn_Quality	BLINK
4B_8897062	4B	8897062	7.66681e-07	0.443734	391	0.192666	0.981488	E2_DrtSc_Fld	BLINK
5B_13328412	5B	13328412	1.87105e-06	0.347826	391	-0.269865	1.62307	E3_STG_Fld	BLINK
5B_21396066	5B	21396066	6.15414e-07	0.336317	391	-0.153368	3.96014	E2_STG_Fld	BLINK
5B_28252956	5B	28252956	1.90492e-09	0.121483	391	-0.12737	4.29064	E1_TSW_Fld	BLINK
5B_3150126	5B	3150126	2.65339e-23	0.0626598	391	-0.350419	52.2407	E1_TSW_Fld	BLINK
5B_3150126	5B	3150126	1.97143e-08	0.0626598	391	-0.209064	39.019	E2_TSW_Fld	BLINK
5B_35573546	5B	35573546	7.63705e-10	0.0690537	391	-0.596648	8.39336	E3_DrtSc_Fld	BLINK
5B_60500409	5B	60500409	2.6249e-07	0.0959079	391	-0.0988337	3.37179	E3_TSW_Fld	BLINK
5B_61203146	5B	61203146	1.9283e-07	0.396419	391	-0.257717	1.96395	E3_DrtSc_Fld	BLINK
6B_20548260	6B	20548260	8.71004e-07	0.0652174	391	1.70272	2.85111	E1_Zn_Quality	BLINK
6B_3697583	6B	3697583	1.11859e-06	0.138107	391	-1.58656	4.0087	E3_DTF_Fld	BLINK
6B_3697583	6B	3697583	1.42808e-06	0.138107	391	-2.74038	3.95521	E3_DTM_Fld	BLINK
6B_40602961	6B	40602961	5.3405e-13	0.0703325	391	0.181279	13.2608	E3_TSW_Fld	BLINK
6B_41227824	6B	41227824	3.01817e-06	0.0741688	391	-0.470511	12.6583	E3_STG_Fld	BLINK
7B_18450294	7B	18450294	1.66559e-07	0.478261	391	1.46264	1.93738	E2_DTF_Fld	BLINK
7B_19361634	7B	19361634	4.78425e-08	0.131714	391	-1.27572	15.2819	E2_Zn_Quality	BLINK
7B_25709200	7B	25709200	2.3685e-06	0.124041	391	-5.26955	13.1958	E2_PTH_Fld	BLINK
7B_27307773	7B	27307773	2.32489e-08	0.391304	391	1.63718	3.08338	E2_DTF_Fld	BLINK
7B_27479626	7B	27479626	1.26757e-08	0.44757	391	2.48724	1.03046	E2_DTM_Fld	BLINK
7B_27479626	7B	27479626	4.04173e-08	0.44757	391	-2.07483	4.08635	E2_Fe_Quality	BLINK
7B_39100303	7B	39100303	1.04031e-06	0.130435	391	1.4676	4.68392	E1_DTF_Fld	BLINK
7B_49045901	7B	49045901	1.91883e-07	0.0754476	391	-0.114895	4.49786	E3_TSW_Fld	BLINK
7B_5555844	7B	5555844	1.62875e-06	0.190537	391	0.276498	4.79633	E2_DrtSc_Fld	BLINK
8B_2902863	8B	2902863	2.31772e-06	0.0664962	391	-2.04307	9.22174	E3_DTF_Fld	BLINK
8B_2902863	8B	2902863	2.35578e-06	0.0664962	391	-3.56711	9.43106	E3_DTM_Fld	BLINK
8B_43333005	8B	43333005	5.10904e-09	0.0984655	391	-4.81896	3.773	E1_Fe_Quality	BLINK
8B_53454404	8B	53454404	2.15314e-08	0.194373	391	-0.247554	1.80843	E1_DrtSc_Fld	BLINK
8B_53454404	8B	53454404	8.95856e-07	0.194373	391	-1.71065	1.96495	E1_DTM_Fld	BLINK
8B_53454404	8B	53454404	1.58573e-09	0.194373	391	-0.27968	3.39045	E2_DrtSc_Fld	BLINK
9B_20268455	9B	20268455	3.88196e-11	0.0780051	391	0.467362	5.75379	E1_DrtSc_Fld	BLINK
9B_20268455	9B	20268455	1.13609e-08	0.0780051	391	2.04242	10.1214	E1_DTF_Fld	BLINK
9B_20268455	9B	20268455	3.01586e-07	0.0780051	391	2.72873	7.31307	E1_DTM_Fld	BLINK
9B_6236031	9B	6236031	5.78111e-08	0.168798	391	-1.53797	5.02833	E2_DTF_Fld	BLINK
9B_6236031	9B	6236031	5.7404e-07	0.168798	391	-2.24596	4.05942	E2_DTM_Fld	BLINK
9B_6695460	9B	6695460	2.23952e-06	0.213555	391	4.55392	2.20802	E1_Fe_Quality	BLINK
Environment specific significant MTAs detected using subgenome B SNPs with CMLM and MLM
SNP	Chromosome	Position	P.value	maf	nobs	Rsquare.of.Model.without.SNP	Rsquare.of.Model.with.SNP	effect	Phenotype Variance Explained (%)	Trait	Method
2B_20014216	2B	20014216	2.58043e-06	0.14578	391	0.332782	0.372142	-1.79058	0.0819118	E1_Zn_Quality	CMLM
2B_27059006	2B	27059006	9.32248e-07	0.129156	391	0.332782	0.375738	1.90341	1.84033e-09	E1_Zn_Quality	CMLM
2B_28323327	2B	28323327	2.36496e-06	0.130435	391	0.332782	0.372449	1.87576	1.43787e-09	E1_Zn_Quality	CMLM
2B_33562998	2B	33562998	5.267e-08	0.250639	391	0.332782	0.386037	-2.14174	0.834176	E1_Zn_Quality	CMLM
2B_35126324	2B	35126324	1.55315e-07	0.251918	391	0.332782	0.382136	-2.0341	3.70379e-08	E1_Zn_Quality	CMLM
2B_35126324	2B	35126324	2.71366e-07	0.251918	391	0.217528	0.272951	-4.34579	11.2233	E2_Fe_Quality	CMLM
2B_35126324	2B	35126324	3.35e-06	0.251918	391	0.233141	0.277228	-1.47112	8.69854	E2_Zn_Quality	CMLM
2B_35281485	2B	35281485	1.95665e-08	0.250639	391	0.332782	0.389635	2.22943	2.98052	E1_Zn_Quality	CMLM
2B_35281485	2B	35281485	3.99185e-08	0.250639	391	0.217528	0.281035	4.73246	2.91008	E2_Fe_Quality	CMLM
2B_35281485	2B	35281485	2.72858e-06	0.250639	391	0.233141	0.278054	1.50633	2.52878	E2_Zn_Quality	CMLM
2B_37326396	2B	37326396	9.97975e-07	0.257033	391	0.332782	0.375496	-1.79109	2.01403e-09	E1_Zn_Quality	CMLM
2B_37326396	2B	37326396	2.77425e-07	0.257033	391	0.217528	0.272859	-4.05232	0	E2_Fe_Quality	CMLM
2B_37326396	2B	37326396	3.52919e-06	0.257033	391	0.233141	0.277018	-1.36935	0	E2_Zn_Quality	CMLM
2B_38190193	2B	38190193	2.97542e-06	0.251918	391	0.332782	0.371642	1.5906	0	E1_Zn_Quality	CMLM
2B_46018072	2B	46018072	1.19636e-06	0.189258	391	0.332782	0.374854	-1.80982	0.480762	E1_Zn_Quality	CMLM
2B_46325880	2B	46325880	1.11253e-06	0.214834	391	0.332782	0.375111	-1.74674	0	E1_Zn_Quality	CMLM
2B_50277618	2B	50277618	1.86454e-06	0.443734	391	0.332782	0.373287	1.20447	0.396435	E1_Zn_Quality	CMLM
3B_10864215	3B	10864215	1.26105e-06	0.308184	391	0.285216	0.329992	-0.334382	20.2695	E3_STG_Fld	CMLM
6B_24190829	6B	24190829	2.14898e-06	0.0767263	391	0.0861578	0.140832	-0.203082	31.6723	E3_TSW_Fld	CMLM
6B_27369367	6B	27369367	2.48741e-06	0.0626598	391	0.249563	0.293883	0.295883	72.3183	E1_TSW_Fld	CMLM
6B_40602961	6B	40602961	3.02522e-06	0.0703325	391	0.0861578	0.139188	0.20368	0.128779	E3_TSW_Fld	CMLM
7B_14800902	7B	14800902	2.09043e-06	0.0959079	391	0.233141	0.279129	1.82968	5.10422	E2_Zn_Quality	CMLM
2B_35126324	2B	35126324	1.05581e-06	0.251918	391	0.213248	0.263273	-4.3774	11.2233	E2_Fe_Quality	MLM
2B_35126324	2B	35126324	1.3616e-06	0.251918	391	0.216366	0.265137	-1.63579	6.13323	E2_Zn_Quality	MLM
2B_35281485	2B	35281485	8.01192e-07	0.250639	391	0.323258	0.367278	2.56832	32.1399	E1_Zn_Quality	MLM
2B_35281485	2B	35281485	1.17748e-07	0.250639	391	0.213248	0.272491	4.91172	2.91008	E2_Fe_Quality	MLM
2B_35281485	2B	35281485	6.12822e-07	0.250639	391	0.216366	0.268455	1.74301	1.78343	E2_Zn_Quality	MLM
2B_37326396	2B	37326396	2.39662e-06	0.257033	391	0.213248	0.259867	-3.89094	0	E2_Fe_Quality	MLM
2B_37326396	2B	37326396	1.71894e-06	0.257033	391	0.216366	0.264172	-1.48713	0	E2_Zn_Quality	MLM
3B_10864215	3B	10864215	5.74385e-07	0.308184	391	0.256619	0.306289	-0.368902	20.2695	E3_STG_Fld	MLM
6B_24190829	6B	24190829	2.14898e-06	0.0767263	391	0.0861578	0.140832	-0.203082	31.6723	E3_TSW_Fld	MLM
6B_27369367	6B	27369367	2.48741e-06	0.0626598	391	0.249563	0.293883	0.295883	72.3183	E1_TSW_Fld	MLM
6B_40602961	6B	40602961	3.02522e-06	0.0703325	391	0.0861578	0.139188	0.20368	0.128779	E3_TSW_Fld	MLM
7B_14800902	7B	14800902	1.12729e-06	0.0959079	391	0.216366	0.26592	1.98777	3.59929	E2_Zn_Quality	MLM
7B_18177140	7B	18177140	2.22144e-06	0.0959079	391	0.216366	0.263113	-1.92592	0	E2_Zn_Quality	MLM
7B_29269051	7B	29269051	3.59114e-06	0.0933504	391	0.216366	0.261135	-1.91537	1.45665e-08	E2_Zn_Quality	MLM
E1 + E2 + E3 significant MTAs detected using whole genome SNPs with BLINK
SNP	Chromosome	Position	P.value	maf	nobs	effect	Phenotype Variance Explained (%)	Trait	Method
1B_7786365	1B	7786365	4.60541e-08	0.141944	391	0.0827154	4.26271	E1 + E2 + E3_TSW	BLINK
2B_35281485	2B	35281485	5.57405e-21	0.250639	391	3.13375	11.0724	E1 + E2 + E3_Fe	BLINK
2B_35281485	2B	35281485	1.13602e-12	0.250639	391	1.0314	10.0079	E1 + E2 + E3_Zn	BLINK
3B_10788088	3B	10788088	1.28166e-06	0.241688	391	0.147289	15.5223	E1 + E2 + E3_STG	BLINK
3B_35970259	3B	35970259	1.25679e-09	0.134271	391	-0.0788548	1.35685	E1 + E2 + E3_TSW	BLINK
3B_45474371	3B	45474371	4.51428e-08	0.0997442	391	-0.110783	29.6062	E1 + E2 + E3_TSW	BLINK
3B_53332319	3B	53332319	1.84805e-07	0.423274	391	-0.121588	2.67489	E1 + E2 + E3_STG	BLINK
4B_50601501	4B	50601501	1.30315e-06	0.242967	391	2.4921	4.83811	E1 + E2 + E3_PTH	BLINK
5B_3150126	5B	3150126	4.16121e-14	0.0626598	391	-0.180072	10.5879	E1 + E2 + E3_TSW	BLINK
5B_55857122	5B	55857122	2.61295e-07	0.340153	391	-0.120969	1.32317	E1 + E2 + E3_GY	BLINK
6B_17245025	6B	17245025	1.7049e-07	0.0818414	391	-1.79137	1.17716	E1 + E2 + E3_DTF	BLINK
6B_17245025	6B	17245025	6.30523e-08	0.0818414	391	-3.37412	1.36332	E1 + E2 + E3_DTM	BLINK
7B_27479626	7B	27479626	2.36689e-07	0.44757	391	-0.376825	3.49497	E1 + E2 + E3_Zn	BLINK
7B_29006305	7B	29006305	1.31289e-06	0.414322	391	0.780867	1.63948	E1 + E2 + E3_DTF	BLINK
7B_29006305	7B	29006305	8.81443e-08	0.414322	391	1.68651	1.84426	E1 + E2 + E3_DTM	BLINK
7B_29269051	7B	29269051	3.78804e-10	0.0933504	391	-1.20238	3.40683	E1 + E2 + E3_Zn	BLINK
8B_12513208	8B	12513208	2.38896e-07	0.117647	391	-0.069607	1.10141	E1 + E2 + E3_TSW	BLINK
9B_5514017	9B	5514017	8.53719e-09	0.19821	391	2.51475	4.00444	E1 + E2 + E3_Fe	BLINK
3A_22037946	3A	22037946	1.02254e-06	0.175192	391	-0.156381	4.67031	E1 + E2 + E3_GY	BLINK
4A_40121282	4A	40121282	1.25121e-06	0.112532	391	0.167691	1.90517	E1 + E2 + E3_GY	BLINK
6A_14427382	6A	14427382	3.26572e-11	0.163683	391	-0.217645	5.88903	E1 + E2 + E3_GY	BLINK
6A_40922437	6A	40922437	1.50595e-06	0.152174	391	-0.0616857	1.88788	E1 + E2 + E3_TSW	BLINK
7A_35748697	7A	35748697	9.97883e-07	0.107417	391	-3.66002	16.6867	E1 + E2 + E3_PTH	BLINK
8A_34625287	8A	34625287	1.7513e-11	0.0818414	391	-3.73038	11.8861	E1 + E2 + E3_Fe	BLINK
5A_7782183	5A	7782183	2.22941e-08	0.396419	391	0.247523	2.35791	E1 + E2 + E3 _Drtsc	BLINK
5A_15937182	5A	15937182	1.36831e-06	0.148338	391	0.245917	1.28302	E1 + E2 + E3 _Drtsc	BLINK
3B_12214057	3B	12214057	4.62698e-09	0.0907928	391	0.310678	5.37899	E1 + E2 + E3 _Drtsc	BLINK
3B_43023320	3B	43023320	3.49605e-10	0.442455	391	0.226673	6.20267	E1 + E2 + E3 _Drtsc	BLINK
E1 + E2 + E3 significant MTAs detected using sub-genome A SNPs with BLINK
SNP	Chromosome	Position	P.value	maf	nobs	effect	Phenotype Variance Explained(%)	Trait	Method
1A_11389994	1A	11389994	5.67026e-09	0.0652174	391	4.43339	7.33196	E1 + E2 + E3_PTH	BLINK
1A_12706671	1A	12706671	3.14606e-06	0.459079	391	0.139305	4.15329	E1 + E2 + E3_STG	BLINK
1A_42805090	1A	42805090	4.49205e-09	0.210997	391	-0.721762	4.69907	E1 + E2 + E3_Zn	BLINK
1A_8030965	1A	8030965	2.08664e-06	0.0690537	391	1.24228	11.4636	E1 + E2 + E3_DTF	BLINK
1A_8030965	1A	8030965	1.25162e-06	0.0690537	391	2.22489	11.8354	E1 + E2 + E3_DTM	BLINK
3A_22037946	3A	22037946	3.04573e-06	0.175192	391	-0.153008	5.30689	E1 + E2 + E3_GY	BLINK
4A_3954933	4A	3954933	8.159e-07	0.0741688	391	-4.49987	14.6173	E1 + E2 + E3_PTH	BLINK
5A_10604028	5A	10604028	6.30218e-07	0.173913	391	0.06926	1.28599	E1 + E2 + E3_TSW	BLINK
5A_37814063	5A	37814063	4.32059e-06	0.158568	391	-0.655602	11.6504	E1 + E2 + E3_Zn	BLINK
5A_61164995	5A	61164995	1.76422e-06	0.41688	391	-0.0423167	0.627022	E1 + E2 + E3_TSW	BLINK
5A_65700827	5A	65700827	2.68752e-06	0.19821	391	0.454881	4.35266	E1 + E2 + E3_Moisture	BLINK
6A_14427382	6A	14427382	3.64111e-11	0.163683	391	-0.217379	8.61574	E1 + E2 + E3_GY	BLINK
6A_3352049	6A	3352049	1.08797e-06	0.0959079	391	2.34255	9.44076	E1 + E2 + E3_Fe	BLINK
7A_35366731	7A	35366731	4.37051e-06	0.287724	391	1.33832	1.24974	E1 + E2 + E3_Fe	BLINK
7A_35748697	7A	35748697	3.23355e-07	0.107417	391	-3.95203	2.98836	E1 + E2 + E3_PTH	BLINK
8A_22146023	8A	22146023	5.00091e-09	0.0652174	391	-0.172871	33.8109	E1 + E2 + E3_TSW	BLINK
8A_34625287	8A	34625287	2.91429e-08	0.0818414	391	-3.93871	7.26962	E1 + E2 + E3_Fe	BLINK
8A_37541761	8A	37541761	1.68978e-06	0.143223	391	-1.65138	0.94718	E1 + E2 + E3_Fe	BLINK
8A_8818502	8A	8818502	3.45358e-07	0.443734	391	-0.201757	7.03995	E1 + E2 + E3_GY	BLINK
9A_31503841	9A	31503841	1.10117e-06	0.0933504	391	3.55886	2.66358	E1 + E2 + E3_PTH	BLINK
9A_42801893	9A	42801893	1.40675e-08	0.216113	391	-0.108271	5.27668	E1 + E2 + E3_TSW	BLINK
9A_43793335	9A	43793335	1.22352e-06	0.162404	391	-0.0912801	2.24296	E1 + E2 + E3_TSW	BLINK
4A_2499716	4A	2499716	3.10362e-08	0.0856777	391	-0.336746	16.7915	E1 + E2 + E3 _Drtsc	BLINK
5A_7782183	5A	7782183	4.51491e-08	0.396419	391	0.252459	2.20597	E1 + E2 + E3 _Drtsc	BLINK
E1 + E2 + E3 significant MTAs detected using sub-genome A SNPs with CMLM and MLM
SNP	Chromosome	Position	P.value	maf	nobs	Rsquare.of.Model.without.SNP	Rsquare.of.Model.with.SNP	effect	Phenotype Variance Explained (%)	Method	Trait
2A_60004537	2A	60004537	8.39785e-18	0.109974	386	NA	NA	NA	1.16443	CMLM	E1 + E2 + E3_TSW
2A_60004537	2A	60004537	8.39785e-18	0.109974	386	NA	NA	NA	1.16443	MLM	E1 + E2 + E3_TSW
7A_16371255	7A	16371255	7.91562e-15	0.0856777	386	NA	NA	NA	1.60535	CMLM	E1 + E2 + E3_TSW
7A_16371255	7A	16371255	7.91562e-15	0.0856777	386	NA	NA	NA	1.60535	MLM	E1 + E2 + E3_TSW
5A_12827106	5A	12827106	1.9125e-13	0.0882353	386	NA	NA	NA	1.99073	CMLM	E1 + E2 + E3_TSW
5A_12827106	5A	12827106	1.9125e-13	0.0882353	386	NA	NA	NA	1.99073	MLM	E1 + E2 + E3_TSW
7A_25452738	7A	25452738	1.39562e-09	0.11509	386	NA	NA	NA	1.04015	CMLM	E1 + E2 + E3_TSW
7A_25452738	7A	25452738	1.39562e-09	0.11509	386	NA	NA	NA	1.04015	MLM	E1 + E2 + E3_TSW
6A_14427382	6A	14427382	1.01542e-08	0.163683	386	NA	NA	NA	3.3609	CMLM	E1 + E2 + E3_GY
6A_14427382	6A	14427382	1.01542e-08	0.163683	386	NA	NA	NA	3.3609	MLM	E1 + E2 + E3_GY
6A_49797020	6A	49797020	1.73405e-07	0.0984655	386	NA	NA	NA	1.01	CMLM	E1 + E2 + E3_DTM
6A_49797020	6A	49797020	1.73405e-07	0.0984655	386	NA	NA	NA	1.01	MLM	E1 + E2 + E3_DTM
5A_52556648	5A	52556648	2.3003e-07	0.0805627	386	NA	NA	NA	4.31645	CMLM	E1 + E2 + E3_Zn
5A_52556648	5A	52556648	2.3003e-07	0.0805627	386	NA	NA	NA	4.31645	MLM	E1 + E2 + E3_Zn
8A_34625287	8A	34625287	3.83025e-07	0.0818414	386	NA	NA	NA	4.00732	CMLM	E1 + E2 + E3_Fe
8A_34625287	8A	34625287	3.83025e-07	0.0818414	386	NA	NA	NA	4.00732	MLM	E1 + E2 + E3_Fe
7A_33633130	7A	33633130	7.21728e-07	0.084399	386	NA	NA	NA	1.94022	CMLM	E1 + E2 + E3_Fe
7A_33633130	7A	33633130	7.21728e-07	0.084399	386	NA	NA	NA	1.94022	MLM	E1 + E2 + E3_Fe
6A_14427395	6A	14427395	8.18384e-07	0.23913	386	NA	NA	NA	2.07101	CMLM	E1 + E2 + E3_GY
6A_14427395	6A	14427395	8.18384e-07	0.23913	386	NA	NA	NA	2.07101	MLM	E1 + E2 + E3_GY
9A_45440387	9A	45440387	1.64172e-06	0.347826	386	NA	NA	NA	15.1069	CMLM	E1 + E2 + E3_Moisture
9A_45440387	9A	45440387	1.64172e-06	0.347826	386	NA	NA	NA	15.1069	MLM	E1 + E2 + E3_Moisture
4A_3954933	4A	3954933	2.01823e-06	0.0741688	386	NA	NA	NA	33.832	CMLM	E1 + E2 + E3_PTH
4A_3954933	4A	3954933	2.01823e-06	0.0741688	386	NA	NA	NA	33.832	MLM	E1 + E2 + E3_PTH
E1 + E2 + E3 significant MTAs detected using sub-genome B SNPs with BLINK
SNP	Chromosome	Position	P.value	maf	nobs	effect	Phenotype Variance Explained (%)	Trait	Method
1B_40644346	1B	40644346	6.87307e-08	0.109974	391	3.26894	1.95141	E1 + E2 + E3_Fe	BLINK
1B_57082341	1B	57082341	2.86534e-07	0.466752	391	-0.115299	2.43028	E1 + E2 + E3_GY	BLINK
1B_7786365	1B	7786365	3.28913e-07	0.141944	391	0.0788018	6.0096	E1 + E2 + E3_TSW	BLINK
2B_35281485	2B	35281485	4.32227e-22	0.250639	391	3.56104	7.6539	E1 + E2 + E3_Fe	BLINK
2B_35281485	2B	35281485	7.1468e-16	0.250639	391	1.15168	4.51236	E1 + E2 + E3_Zn	BLINK
2B_52798740	2B	52798740	6.35492e-08	0.0856777	391	0.854404	1.79871	E1 + E2 + E3_Zn	BLINK
3B_10864215	3B	10864215	7.84775e-07	0.308184	391	-0.160454	7.66225	E1 + E2 + E3_STG	BLINK
3B_3455944	3B	3455944	6.95338e-07	0.35422	391	0.54402	1.74144	E1 + E2 + E3_Zn	BLINK
3B_35970259	3B	35970259	1.39594e-07	0.134271	391	-0.0703819	1.06803	E1 + E2 + E3_TSW	BLINK
3B_43023320	3B	43023320	2.22676e-10	0.442455	391	1.19114	2.197	E1 + E2 + E3_DTF	BLINK
3B_43023320	3B	43023320	6.65276e-08	0.442455	391	1.64325	2.02198	E1 + E2 + E3_DTM	BLINK
3B_45474371	3B	45474371	1.22947e-08	0.0997442	391	-0.11729	33.5771	E1 + E2 + E3_TSW	BLINK
3B_50739608	3B	50739608	2.59563e-07	0.210997	391	1.16871	3.56573	E1 + E2 + E3_DTF	BLINK
3B_50739608	3B	50739608	1.28314e-06	0.210997	391	1.76071	3.40745	E1 + E2 + E3_DTM	BLINK
4B_47752608	4B	47752608	6.84312e-07	0.236573	391	-0.0672677	2.68851	Greenhouse_TSWg	BLINK
5B_3150126	5B	3150126	3.58286e-16	0.0626598	391	-0.183214	6.44124	E1 + E2 + E3_TSW	BLINK
5B_33755002	5B	33755002	7.70135e-07	0.0716113	391	0.257834	16.189	E1 + E2 + E3_STG	BLINK
6B_20548260	6B	20548260	9.10794e-08	0.0652174	391	1.04624	4.65266	E1 + E2 + E3_Zn	BLINK
6B_28725941	6B	28725941	6.35804e-07	0.113811	391	-2.13775	5.5226	E1 + E2 + E3_Fe	BLINK
6B_39903123	6B	39903123	2.38532e-06	0.12532	391	-0.195292	4.90859	E1 + E2 + E3_STG	BLINK
6B_73671512	6B	73671512	1.48965e-07	0.102302	391	-1.27888	3.18881	E1 + E2 + E3_DTF	BLINK
6B_73671512	6B	73671512	2.9622e-07	0.102302	391	-2.05528	3.30988	E1 + E2 + E3_DTM	BLINK
7B_27479626	7B	27479626	4.0802e-07	0.44757	391	-0.449985	1.27825	E1 + E2 + E3_Zn	BLINK
7B_29269051	7B	29269051	5.20604e-08	0.0933504	391	-0.981805	5.54072	E1 + E2 + E3_Zn	BLINK
7B_3240896	7B	3240896	1.56179e-08	0.189258	391	1.98947	2.94743	E1 + E2 + E3_Fe	BLINK
7B_40493568	7B	40493568	1.38866e-07	0.0984655	391	0.852004	1.83819	E1 + E2 + E3_Zn	BLINK
8B_12513208	8B	12513208	2.24784e-08	0.117647	391	-0.0852818	1.24603	E1 + E2 + E3_TSW	BLINK
9B_20268455	9B	20268455	1.98278e-11	0.0780051	391	2.04517	9.07291	E1 + E2 + E3_DTF	BLINK
9B_20268455	9B	20268455	2.98706e-10	0.0780051	391	3.07989	8.72175	E1 + E2 + E3_DTM	BLINK
9B_20314162	9B	20314162	4.17709e-07	0.180307	391	3.11647	4.94383	E1 + E2 + E3_Fe	BLINK
3B_43023320	3B	43023320	1.13349e-09	0.442455	391	0.215698	8.52614	E1 + E2 + E3 _Drtsc	BLINK
6B_70205162	6B	70205162	2.37175e-06	0.134271	391	0.222112	11.0931	E1 + E2 + E3 _Drtsc	BLINK
E1 + E2 + E3 significant MTAs detected using sub-genome B SNPs with CMLM and MLM
SNP	Chromosome	Position	P.value	maf	nobs	Rsquare.of.Model.without.SNP	Rsquare.of.Model.with.SNP	effect	Phenotype Variance Explained (%)	Trait	Method
1B_64659309	1B	64659309	9.14367e-07	0.104859	391	0.282761	0.328913	0.120688	4.31521	E1 + E2 + E3_TSW	CMLM
1B_64659309	1B	64659309	9.14367e-07	0.104859	391	0.282761	0.328913	0.120688	4.31521	E1 + E2 + E3_TSW	MLM
1B_7786365	1B	7786365	1.65099e-06	0.141944	391	0.282761	0.32667	0.103341	15.9131	E1 + E2 + E3_TSW	CMLM
1B_7786365	1B	7786365	1.65099e-06	0.141944	391	0.282761	0.32667	0.103341	15.9131	E1 + E2 + E3_TSW	MLM
2B_35281485	2B	35281485	4.51445e-07	0.250639	391	0.31745	0.363931	3.57909	29.8569	E1 + E2 + E3_Fe	CMLM
2B_35281485	2B	35281485	4.51445e-07	0.250639	391	0.31745	0.363931	3.57909	29.8569	E1 + E2 + E3_Fe	MLM
2B_35281485	2B	35281485	1.27502e-06	0.250639	391	0.348335	0.389119	1.41079	15.4422	E1 + E2 + E3_Zn	MLM
3B_10788088	3B	10788088	1.72841e-08	0.241688	391	0.417226	0.467237	0.228479	18.1759	E1 + E2 + E3_STG	CMLM
5B_27514169	5B	27514169	3.04542e-06	0.0831202	391	0.282761	0.324358	-0.176784	17.8378	E1 + E2 + E3_TSW	CMLM
5B_27514169	5B	27514169	3.04542e-06	0.0831202	391	0.282761	0.324358	-0.176784	17.8378	E1 + E2 + E3_TSW	MLM
7B_29269051	7B	29269051	3.20665e-06	0.0933504	391	0.348335	0.385952	-1.58507	8.31067	E1 + E2 + E3_Zn	MLM
9B_20268455	9B	20268455	1.37299e-06	0.0780051	391	0.402002	0.439193	2.32891	35.8607	E1 + E2 + E3_DTF	CMLM
9B_20268455	9B	20268455	1.67267e-06	0.0780051	391	0.38899	0.426354	3.76433	34.7222	E1 + E2 + E3_DTM	CMLM
9B_20268455	9B	20268455	1.37299e-06	0.0780051	391	0.402002	0.439193	2.32891	35.8607	E1 + E2 + E3_DTF	MLM
9B_20268455	9B	20268455	1.67267e-06	0.0780051	391	0.38899	0.426354	3.76433	34.7222	E1 + E2 + E3_DTM	MLM

## Sheet: S7
Table S7: Haplotypes detected for the major QTNs, their positions, and frequencies
Trait	Major QTN	Start	End	Haplotype	Haplotype SNPs Position	Haplotype Length	Haplotype given Number	No of Genotypes with Specific Haplotype
DrtSc	5B_35573546	35561825	35573546	GG	35561825|35573546	2	H1	281
	5B_35573546	35561825	35573546	AG	35561825|35573546	2	H2	50
	5B_35573546	35561825	35573546	GT	35561825|35573546	2	H3	19
	8A_23730370	23729965	23730370	GCG	23729965|23730243|23730370	3	H1	259
	8A_23730370	23729965	23730370	ACG	23729965|23730243|23730370	3	H2	46
	8A_23730370	23729965	23730370	GCA	23729965|23730243|23730370	3	H3	21
	8A_23730370	23729965	23730370	GTG	23729965|23730243|23730370	3	H4	21
DTF	8A_18375210	18375210	18416487	CCG	18375210|18416145|18416487	3	H1	273
	8A_18375210	18375210	18416487	TCC	18375210|18416145|18416487	3	H2	20
	8A_18375210	18375210	18416487	CAG	18375210|18416145|18416487	3	H3	17
	8A_18375210	18375210	18416487	CCC	18375210|18416145|18416487	3	H4	16
DTF & DTM	9B_20268455	20268450	20276702	CGCCAACAGGAAACTT	20268450|20268455|20268464|20268504|20268544|20276210|20276236|20276267|20276275|20276319|20276343|20276462|20276482|20276552|20276588|20276702	16	H1	190
	9B_20268455	20268450	20276702	TGTAGCTGTAGTTTCC	20268450|20268455|20268464|20268504|20268544|20276210|20276236|20276267|20276275|20276319|20276343|20276462|20276482|20276552|20276588|20276702	16	H2	20
	9B_20268455	20268450	20276702	CACCAACAGGAAACTT	20268450|20268455|20268464|20268504|20268544|20276210|20276236|20276267|20276275|20276319|20276343|20276462|20276482|20276552|20276588|20276702	16	H3	13
DTM	5B_65558510	65558510	65568665	CT	65558510|65568665	2	H1	180
	5B_65558510	65558510	65568665	CG	65558510|65568665	2	H2	135
	5B_65558510	65558510	65568665	TT	65558510|65568665	2	H3	21
Fe	8A_14715050	14705861	14715222	AGC	14705861|14715050|14715222	3	H1	118
	8A_14715050	14705861	14715222	CGT	14705861|14715050|14715222	3	H2	73
	8A_14715050	14705861	14715222	CGC	14705861|14715050|14715222	3	H3	70
	8A_14715050	14705861	14715222	CAC	14705861|14715050|14715222	3	H4	17
Fe & Zn	2B_35281485	35281252	35281485	AG	35281252|35281485	2	H1	244
	2B_35281485	35281252	35281485	GA	35281252|35281485	2	H2	71
	2B_35281485	35281252	35281485	GG	35281252|35281485	2	H3	12
PTH	4A_3954933	3946408	3955182	TTCC	3946408|3946425|3954933|3955182	4	H1	310
	4A_3954933	3946408	3955182	CCGT	3946408|3946425|3954933|3955182	4	H2	16
	4A_3954933	3946408	3955182	TTGT	3946408|3946425|3954933|3955182	4	H3	6
TSW	1B_64659309	64427927	64782008	GAG	64427927|64659309|64782008	3	H1	165
	1B_64659309	64427927	64782008	AAG	64427927|64659309|64782008	3	H2	67
	1B_64659309	64427927	64782008	GAA	64427927|64659309|64782008	3	H3	33
	1B_64659309	64427927	64782008	GGG	64427927|64659309|64782008	3	H4	21
	5B_3150126	3085091	3324760	TGCGG	3085091|3150126|3313904|3314073|3324760	5	H1	168
	5B_3150126	3085091	3324760	TGTAA	3085091|3150126|3313904|3314073|3324760	5	H2	53
	5B_3150126	3085091	3324760	GGCGG	3085091|3150126|3313904|3314073|3324760	5	H3	22
	5B_3150126	3085091	3324760	TACGG	3085091|3150126|3313904|3314073|3324760	5	H4	15
	6B_24190829	24114763	24266822	GAGGT	24114763|24115314|24190829|24244528|24266822	5	H1	138
	6B_24190829	24114763	24266822	GGGAG	24114763|24115314|24190829|24244528|24266822	5	H2	65
	6B_24190829	24114763	24266822	GGGGG	24114763|24115314|24190829|24244528|24266822	5	H3	27
	6B_24190829	24114763	24266822	AAGGT	24114763|24115314|24190829|24244528|24266822	5	H4	23
	6B_24190829	24114763	24266822	GGAGG	24114763|24115314|24190829|24244528|24266822	5	H5	16
	6B_27369367	27366404	27369367	GGC	27366404|27368936|27369367	3	H1	238
	6B_27369367	27366404	27369367	AAC	27366404|27368936|27369367	3	H2	83
	6B_27369367	27366404	27369367	GGG	27366404|27368936|27369367	3	H3	19
	6B_40602961	40571975	40651334	ACGCG	40571975|40602961|40635504|40651250|40651334	5	H1	152
	6B_40602961	40571975	40651334	GCGTG	40571975|40602961|40635504|40651250|40651334	5	H2	78
	6B_40602961	40571975	40651334	GTGCG	40571975|40602961|40635504|40651250|40651334	5	H3	16
	6B_40602961	40571975	40651334	ACACG	40571975|40602961|40635504|40651250|40651334	5	H4	15
	6B_40602961	40571975	40651334	GCGCG	40571975|40602961|40635504|40651250|40651334	5	H5	12
	8A_22146023	22018407	22777201	AGCC	22018407|22146023|22260744|22777201	4	H1	237
	8A_22146023	22018407	22777201	AGCT	22018407|22146023|22260744|22777201	4	H2	37
	8A_22146023	22018407	22777201	GATC	22018407|22146023|22260744|22777201	4	H3	18
Zn	7B_14800902	14800631	14802777	CGG	14800631|14800902|14802777	3	H1	194
	7B_14800902	14800631	14802777	TGA	14800631|14800902|14802777	3	H2	81
	7B_14800902	14800631	14802777	TAA	14800631|14800902|14802777	3	H3	25

## Sheet: S8
Table S8. Haplotypes identified and tests of significance
Phenotype	Major QTN	Dataset Locations	Haplotype Number Pairs	P value	Level of Significance
DrtSc	5B_35573546	Across E1_E2_E3	H2-H1	0.00013	***
			H3-H1	0.00012	***
		E1	H2-H1	0.00034	***
		E2	H2-H1	3.4e-05	***
			H3-H1	0.0064	**
		E3	H2-H1	0.01296	*
			H3-H1	2.3e-08	***
			H3-H2	0.00028	***
DrtSC	8A_23730370	Across E1_E2_E3	H2-H1	2e-16	***
			H3-H1	5e-07	***
			H4-H1	6.1e-07	***
		E1	H2-H1	8.4e-10	***
			H3-H1	0.0046	**
			H4-H1	1.4e-05	***
		E2	H2-H1	2e-16	***
			H3-H1	0.00036	***
			H4-H1	2.7e-05	***
		E3	H2-H1	2e-16	***
			H3-H1	1.4e-10	***
			H4-H1	3e-06	***
DTF	8A_18375210	Across E1_E2_E3	H3-H1	0.027	*
			H4-H1	0.0205	*
			H3-H2	0.0124	*
			H4-H2	0.0095	**
		E1	H3-H2	0.0252	*
			H4-H2	0.031	*
		E2	H2-H1	0.0394	*
			H3-H1	0.0126	*
			H4-H1	0.0119	*
			H3-H2	0.0013	**
			H4-H2	0.0012	**
		E3	H4-H1	0.0238	*
DTF	9B_20268455	Across E1_E2_E3	H2-H1	0.0232	*
			H3-H1	3.4e-05	***
			H3-H2	2.6e-06	***
		E1	H3-H1	3.7e-06	***
			H3-H2	1.5e-06	***
		E2	H2-H1	0.0144	*
			H3-H1	0.0002	***
			H3-H2	7.7e-06	***
		E3	H3-H1	0.0088	**
			H3-H2	0.0022	**
DTM	9B_20268455	Across E1_E2_E3	H2-H1	0.0217	*
			H3-H1	3.4e-05	***
			H3-H2	2.4e-06	***
		E1	H3-H1	6.5e-06	***
			H3-H2	2.9e-06	***
		E2	H2-H1	0.0114	*
			H3-H1	9.6e-05	***
			H3-H2	3e-06	***
		E3	H3-H1	0.0099	**
			H3-H2	0.0022	**
DTM	5B_65558510	E1	H2-H1	0.0049	**
			H3-H1	0.0061	**
		E2	H3-H1	0.0296	*
			H3-H2	0.0459	*
Fe	8A_14715050	E1	H2-H1	0.01057	*
			H3-H1	6.4e-11	***
			H4-H1	1.4e-09	***
			H3-H2	0.00012	***
			H4-H2	5.2e-06	***
			H4-H3	0.0221	*
		E2	H2-H1	0.011	*
			H3-H1	3.3e-10	***
			H4-H1	7.2e-06	***
			H3-H2	0.0003	***
			H4-H2	0.0027	**
		E3	H2-H1	0.00017	***
			H3-H1	0.00186	**
			H4-H2	0.03401	*
		Across E1_E2_E3	H2-H1	0.0001	***
			H3-H1	1.5e-13	***
			H4-H1	5.8e-09	***
			H3-H2	0.0001	***
			H4-H2	0.00033	***
Fe	2B_35281485	E1	H2-H1	8e-13	***
			H3-H2	5.6e-06	***
		E2	H2-H1	4e-13	***
			H3-H2	3.3e-05	***
		E3	H2-H1	0.048	*
			H3-H2	0.0428	*
		Across E1_E2_E3	H2-H1	7.9e-13	***
			H3-H2	1.2e-07	***
Zinc	2B_35281485	E1	H2-H1	7.8e-13	***
			H3-H2	5.6e-09	***
		E2	H2-H1	4e-13	***
			H3-H2	1.4e-05	***
		E3	H2-H1	0.0294	*
		Across E1_E2_E3	H2-H1	7.8e-13	***
			H3-H2	9.2e-09	***
Zinc	7B_14800902	E1	H3-H1	1.7e-07	***
			H3-H2	1.6e-08	***
		E2	H3-H1	1e-12	***
			H3-H2	1.2e-12	***
		E3	H3-H1	0.0206	*
			H3-H2	0.0049	**
		Across E1_E2_E3	H3-H1	4.3e-12	***
			H3-H2	7.4e-13	***
PTH	4A_3954933	E1_PTH_Fld	H2-H1	0.0261	*
			H3-H1	0.005	**
		E3_PTH_Fld	H2-H1	0.0017	**
		Across E1_E2_E3	H2-H1	0.00018	***
			H3-H1	0.00063	***
TSW	1B_64659309	E1	H4-H1	5e-11	***
			H4-H2	1e-08	***
			H4-H3	2.7e-07	***
		E2	H4-H1	1.6e-10	***
			H4-H2	2.7e-07	***
			H4-H3	9.3e-08	***
		E3	H4-H1	3e-09	***
			H4-H2	2.8e-07	***
			H4-H3	1.6e-07	***
		Across E1_E2_E3	H4-H1	1.8e-13	***
			H4-H2	2.1e-12	***
			H4-H3	4e-12	***
TSW	5B_3150126	E1	H3-H1	0.0475	*
			H4-H1	1.8e-13	***
			H4-H2	2.9e-12	***
			H4-H3	1e-06	***
			H5-H4	0.0112	*
		E2	H4-H1	4.7e-05	***
			H4-H2	0.00026	***
			H4-H3	0.00214	**
		E3	H4-H1	0.00043	***
			H4-H2	0.00243	**
		Across E1_E2_E3	H4-H1	8.1e-12	***
			H4-H2	2.6e-10	***
			H4-H3	7e-06	***
TSW	6B_24190829	E1	H2-H1	0.0459	*
			H3-H1	0.0042	**
			H5-H1	5.2e-14	***
			H4-H2	0.0236	*
			H5-H2	3.7e-14	***
			H4-H3	0.0028	**
			H5-H3	3.1e-14	***
			H5-H4	3.1e-10	***
		E2	H5-H1	9.8e-07	***
			H5-H2	2.4e-07	***
			H5-H3	2.3e-07	***
			H5-H4	3e-06	***
		E3	H5-H1	4.1e-07	***
			H5-H2	2.2e-08	***
			H5-H3	3.8e-06	***
			H5-H4	1.8e-05	***
		Across E1_E2_E3	H2-H1	0.0383	*
			H3-H1	0.0175	*
			H5-H1	9.7e-14	***
			H5-H2	3.8e-14	***
			H5-H3	3.1e-14	***
			H5-H4	4.3e-11	***
TSW	6B_27369367	E1	H2-H1	0.0327	*
			H3-H1	2e-16	***
			H3-H2	2e-16	***
		E2	H3-H1	7e-09	***
			H3-H2	3.9e-08	***
		E3	H3-H1	7.8e-09	***
			H3-H2	3.4e-09	***
		Across E1_E2_E3	H3-H1	2e-16	***
			H3-H2	2e-16	***
TSW	6B_40602961	E1	H2-H1	0.03055	*
			H3-H1	1.3e-13	***
			H5-H1	5.3e-06	***
			H3-H2	9e-14	***
			H5-H2	0.00038	***
			H4-H3	4.2e-10	***
			H5-H3	7e-14	***
			H5-H4	0.00019	***
		E2	H3-H1	1.8e-07	***
			H5-H1	0.0099	**
			H3-H2	1.3e-07	***
			H5-H2	0.0256	*
			H4-H3	1.6e-06	***
			H5-H3	3.2e-08	***
		E3	H3-H1	5.8e-08	***
			H3-H2	8.4e-09	***
			H4-H3	0.00061	***
			H5-H3	4e-05	***
		Across E1_E2_E3	H3-H1	2.5e-13	***
			H5-H1	0.00048	***
			H3-H2	8.9e-14	***
			H5-H2	0.0068	**
			H4-H3	2.7e-10	***
			H5-H3	6.9e-14	***
			H5-H4	0.00732	**
TSW	8A_22146023	E1	H2-H1	0.00051	***
			H3-H1	3.8e-13	***
			H3-H2	3.6e-09	***
		E2	H3-H1	1.5e-06	***
			H3-H2	0.00052	***
		E3	H2-H1	0.0118	*
			H3-H1	4e-07	***
			H3-H2	0.0037	**
		Across E1_E2_E3	H2-H1	0.00094	***
			H3-H1	3.8e-13	***
			H3-H2	1.4e-08	***
*** - significant at P< 0.001; ** - significant at P<0.01; * - significant at P<0.05

## Sheet: S9
Table S9: Haplotypes identified from the two genes on chromosomes 4A and 9B								Posthoc multiple comparisons of means: Duncan's new multiple range test summary
GeneID	chrom	Start	End	Genotype	Haplotype	Haplotype Length	Positions	Major QTL locus	Phenotype	Phenotype Data	Haplotype Number Pairs	P value
ELECO.r07.4AG0303600	4	3444424	3458314	203351	ATA	3	3454764|3454863|3454904	ELECO.r07.9BG0703480	TSW	E3_TSW_Fld	H3-H2	0.0605	.
ELECO.r07.4AG0303600	4	3444424	3458314	203572	ATA	3	3454764|3454863|3454904	ELECO.r07.4AG0303600	PTH	E1	H2-H1	0.0205	*
ELECO.r07.4AG0303600	4	3444424	3458314	208013	ATA	3	3454764|3454863|3454904	ELECO.r07.4AG0303600		E1+E2+E3	H2-H1	5.7e-05	***
ELECO.r07.4AG0303600	4	3444424	3458314	208015	ATA	3	3454764|3454863|3454904	ELECO.r07.4AG0303600		E3	H2-H1	0.0015	**
ELECO.r07.4AG0303600	4	3444424	3458314	208016	ATA	3	3454764|3454863|3454904	ELECO.r07.4AG0303600		E2	H2-H1	0.0169	*
ELECO.r07.4AG0303600	4	3444424	3458314	208438	ATA	3	3454764|3454863|3454904
ELECO.r07.4AG0303600	4	3444424	3458314	208440	ATA	3	3454764|3454863|3454904	Signif. codes: 0 '***' 0.001 '**' 0.01 '*' 0.05 '.' 0.1 ' ' 1
ELECO.r07.4AG0303600	4	3444424	3458314	208442	ATA	3	3454764|3454863|3454904	*** ~ Highly significant
ELECO.r07.4AG0303600	4	3444424	3458314	208444	ATA	3	3454764|3454863|3454904	* ~ Low significant
ELECO.r07.4AG0303600	4	3444424	3458314	208445	ATA	3	3454764|3454863|3454904
ELECO.r07.4AG0303600	4	3444424	3458314	208446	ATA	3	3454764|3454863|3454904
ELECO.r07.4AG0303600	4	3444424	3458314	208447	ATA	3	3454764|3454863|3454904
ELECO.r07.4AG0303600	4	3444424	3458314	208448	ATA	3	3454764|3454863|3454904
ELECO.r07.4AG0303600	4	3444424	3458314	208724	ATA	3	3454764|3454863|3454904
ELECO.r07.4AG0303600	4	3444424	3458314	208725	ATA	3	3454764|3454863|3454904
ELECO.r07.4AG0303600	4	3444424	3458314	208726	ATA	3	3454764|3454863|3454904
ELECO.r07.4AG0303600	4	3444424	3458314	208729	ATA	3	3454764|3454863|3454904
ELECO.r07.4AG0303600	4	3444424	3458314	208730	ATA	3	3454764|3454863|3454904
ELECO.r07.4AG0303600	4	3444424	3458314	211029	ATA	3	3454764|3454863|3454904
ELECO.r07.4AG0303600	4	3444424	3458314	211473	ATA	3	3454764|3454863|3454904
ELECO.r07.4AG0303600	4	3444424	3458314	211474	ATA	3	3454764|3454863|3454904
ELECO.r07.4AG0303600	4	3444424	3458314	211505	ATA	3	3454764|3454863|3454904
ELECO.r07.4AG0303600	4	3444424	3458314	211506	ATA	3	3454764|3454863|3454904
ELECO.r07.4AG0303600	4	3444424	3458314	212461	ATA	3	3454764|3454863|3454904
ELECO.r07.4AG0303600	4	3444424	3458314	212462	ATA	3	3454764|3454863|3454904
ELECO.r07.4AG0303600	4	3444424	3458314	212692	ATA	3	3454764|3454863|3454904
ELECO.r07.4AG0303600	4	3444424	3458314	212694	ATA	3	3454764|3454863|3454904
ELECO.r07.4AG0303600	4	3444424	3458314	213032	ATA	3	3454764|3454863|3454904
ELECO.r07.4AG0303600	4	3444424	3458314	213033	ATA	3	3454764|3454863|3454904
ELECO.r07.4AG0303600	4	3444424	3458314	213034	ATA	3	3454764|3454863|3454904
ELECO.r07.4AG0303600	4	3444424	3458314	213228	ATA	3	3454764|3454863|3454904
ELECO.r07.4AG0303600	4	3444424	3458314	215017	ATA	3	3454764|3454863|3454904
ELECO.r07.4AG0303600	4	3444424	3458314	215798	ATA	3	3454764|3454863|3454904
ELECO.r07.4AG0303600	4	3444424	3458314	215805	ATA	3	3454764|3454863|3454904
ELECO.r07.4AG0303600	4	3444424	3458314	215829	ATA	3	3454764|3454863|3454904
ELECO.r07.4AG0303600	4	3444424	3458314	215837	ATA	3	3454764|3454863|3454904
ELECO.r07.4AG0303600	4	3444424	3458314	215841	ATA	3	3454764|3454863|3454904
ELECO.r07.4AG0303600	4	3444424	3458314	215843	ATA	3	3454764|3454863|3454904
ELECO.r07.4AG0303600	4	3444424	3458314	215848	ATA	3	3454764|3454863|3454904
ELECO.r07.4AG0303600	4	3444424	3458314	215850	ATA	3	3454764|3454863|3454904
ELECO.r07.4AG0303600	4	3444424	3458314	215867	ATA	3	3454764|3454863|3454904
ELECO.r07.4AG0303600	4	3444424	3458314	215869	ATA	3	3454764|3454863|3454904
ELECO.r07.4AG0303600	4	3444424	3458314	215872	ATA	3	3454764|3454863|3454904
ELECO.r07.4AG0303600	4	3444424	3458314	215873	ATA	3	3454764|3454863|3454904
ELECO.r07.4AG0303600	4	3444424	3458314	215875	ATA	3	3454764|3454863|3454904
ELECO.r07.4AG0303600	4	3444424	3458314	215879	ATA	3	3454764|3454863|3454904
ELECO.r07.4AG0303600	4	3444424	3458314	215883	ATA	3	3454764|3454863|3454904
ELECO.r07.4AG0303600	4	3444424	3458314	215887	ATA	3	3454764|3454863|3454904
ELECO.r07.4AG0303600	4	3444424	3458314	215889	ATA	3	3454764|3454863|3454904
ELECO.r07.4AG0303600	4	3444424	3458314	215963	ATA	3	3454764|3454863|3454904
ELECO.r07.4AG0303600	4	3444424	3458314	215966	ATA	3	3454764|3454863|3454904
ELECO.r07.4AG0303600	4	3444424	3458314	215967	ATA	3	3454764|3454863|3454904
ELECO.r07.4AG0303600	4	3444424	3458314	215968	ATA	3	3454764|3454863|3454904
ELECO.r07.4AG0303600	4	3444424	3458314	215982	ATA	3	3454764|3454863|3454904
ELECO.r07.4AG0303600	4	3444424	3458314	215984	ATA	3	3454764|3454863|3454904
ELECO.r07.4AG0303600	4	3444424	3458314	215985	ATA	3	3454764|3454863|3454904
ELECO.r07.4AG0303600	4	3444424	3458314	215986	ATA	3	3454764|3454863|3454904
ELECO.r07.4AG0303600	4	3444424	3458314	215989	ATA	3	3454764|3454863|3454904
ELECO.r07.4AG0303600	4	3444424	3458314	215990	ATA	3	3454764|3454863|3454904
ELECO.r07.4AG0303600	4	3444424	3458314	215992	ATA	3	3454764|3454863|3454904
ELECO.r07.4AG0303600	4	3444424	3458314	215994	ATA	3	3454764|3454863|3454904
ELECO.r07.4AG0303600	4	3444424	3458314	216021	ATA	3	3454764|3454863|3454904
ELECO.r07.4AG0303600	4	3444424	3458314	216023	ATA	3	3454764|3454863|3454904
ELECO.r07.4AG0303600	4	3444424	3458314	216024	ATA	3	3454764|3454863|3454904
ELECO.r07.4AG0303600	4	3444424	3458314	216025	ATA	3	3454764|3454863|3454904
ELECO.r07.4AG0303600	4	3444424	3458314	216028	ATA	3	3454764|3454863|3454904
ELECO.r07.4AG0303600	4	3444424	3458314	216029	ATA	3	3454764|3454863|3454904
ELECO.r07.4AG0303600	4	3444424	3458314	216031	ATA	3	3454764|3454863|3454904
ELECO.r07.4AG0303600	4	3444424	3458314	216032	ATA	3	3454764|3454863|3454904
ELECO.r07.4AG0303600	4	3444424	3458314	216033	ATA	3	3454764|3454863|3454904
ELECO.r07.4AG0303600	4	3444424	3458314	216034	ATA	3	3454764|3454863|3454904
ELECO.r07.4AG0303600	4	3444424	3458314	216036	ATA	3	3454764|3454863|3454904
ELECO.r07.4AG0303600	4	3444424	3458314	216038	ATA	3	3454764|3454863|3454904
ELECO.r07.4AG0303600	4	3444424	3458314	216039	ATA	3	3454764|3454863|3454904
ELECO.r07.4AG0303600	4	3444424	3458314	216041	ATA	3	3454764|3454863|3454904
ELECO.r07.4AG0303600	4	3444424	3458314	216045	ATA	3	3454764|3454863|3454904
ELECO.r07.4AG0303600	4	3444424	3458314	216047	ATA	3	3454764|3454863|3454904
ELECO.r07.4AG0303600	4	3444424	3458314	216048	ATA	3	3454764|3454863|3454904
ELECO.r07.4AG0303600	4	3444424	3458314	216050	ATA	3	3454764|3454863|3454904
ELECO.r07.4AG0303600	4	3444424	3458314	216052	ATA	3	3454764|3454863|3454904
ELECO.r07.4AG0303600	4	3444424	3458314	216053	ATA	3	3454764|3454863|3454904
ELECO.r07.4AG0303600	4	3444424	3458314	216055	ATA	3	3454764|3454863|3454904
ELECO.r07.4AG0303600	4	3444424	3458314	216057	ATA	3	3454764|3454863|3454904
ELECO.r07.4AG0303600	4	3444424	3458314	219503	ATA	3	3454764|3454863|3454904
ELECO.r07.4AG0303600	4	3444424	3458314	219807	ATA	3	3454764|3454863|3454904
ELECO.r07.4AG0303600	4	3444424	3458314	219817	ATA	3	3454764|3454863|3454904
ELECO.r07.4AG0303600	4	3444424	3458314	219818	ATA	3	3454764|3454863|3454904
ELECO.r07.4AG0303600	4	3444424	3458314	219819	ATA	3	3454764|3454863|3454904
ELECO.r07.4AG0303600	4	3444424	3458314	219831	ATA	3	3454764|3454863|3454904
ELECO.r07.4AG0303600	4	3444424	3458314	221697	ATA	3	3454764|3454863|3454904
ELECO.r07.4AG0303600	4	3444424	3458314	223145	ATA	3	3454764|3454863|3454904
ELECO.r07.4AG0303600	4	3444424	3458314	223146	ATA	3	3454764|3454863|3454904
ELECO.r07.4AG0303600	4	3444424	3458314	225892	ATA	3	3454764|3454863|3454904
ELECO.r07.4AG0303600	4	3444424	3458314	225895	ATA	3	3454764|3454863|3454904
ELECO.r07.4AG0303600	4	3444424	3458314	227973	ATA	3	3454764|3454863|3454904
ELECO.r07.4AG0303600	4	3444424	3458314	227974	ATA	3	3454764|3454863|3454904
ELECO.r07.4AG0303600	4	3444424	3458314	227975	ATA	3	3454764|3454863|3454904
ELECO.r07.4AG0303600	4	3444424	3458314	228202	ATA	3	3454764|3454863|3454904
ELECO.r07.4AG0303600	4	3444424	3458314	228304	ATA	3	3454764|3454863|3454904
ELECO.r07.4AG0303600	4	3444424	3458314	228306	ATA	3	3454764|3454863|3454904
ELECO.r07.4AG0303600	4	3444424	3458314	228309	ATA	3	3454764|3454863|3454904
ELECO.r07.4AG0303600	4	3444424	3458314	228902	ATA	3	3454764|3454863|3454904
ELECO.r07.4AG0303600	4	3444424	3458314	229718	ATA	3	3454764|3454863|3454904
ELECO.r07.4AG0303600	4	3444424	3458314	229720	ATA	3	3454764|3454863|3454904
ELECO.r07.4AG0303600	4	3444424	3458314	229721	ATA	3	3454764|3454863|3454904
ELECO.r07.4AG0303600	4	3444424	3458314	229722	ATA	3	3454764|3454863|3454904
ELECO.r07.4AG0303600	4	3444424	3458314	229723	ATA	3	3454764|3454863|3454904
ELECO.r07.4AG0303600	4	3444424	3458314	229724	ATA	3	3454764|3454863|3454904
ELECO.r07.4AG0303600	4	3444424	3458314	229725	ATA	3	3454764|3454863|3454904
ELECO.r07.4AG0303600	4	3444424	3458314	229726	ATA	3	3454764|3454863|3454904
ELECO.r07.4AG0303600	4	3444424	3458314	229729	ATA	3	3454764|3454863|3454904
ELECO.r07.4AG0303600	4	3444424	3458314	229730	ATA	3	3454764|3454863|3454904
ELECO.r07.4AG0303600	4	3444424	3458314	229731	ATA	3	3454764|3454863|3454904
ELECO.r07.4AG0303600	4	3444424	3458314	229732	ATA	3	3454764|3454863|3454904
ELECO.r07.4AG0303600	4	3444424	3458314	229733	ATA	3	3454764|3454863|3454904
ELECO.r07.4AG0303600	4	3444424	3458314	229735	ATA	3	3454764|3454863|3454904
ELECO.r07.4AG0303600	4	3444424	3458314	229736	ATA	3	3454764|3454863|3454904
ELECO.r07.4AG0303600	4	3444424	3458314	229738	ATA	3	3454764|3454863|3454904
ELECO.r07.4AG0303600	4	3444424	3458314	230255	ATA	3	3454764|3454863|3454904
ELECO.r07.4AG0303600	4	3444424	3458314	230560	ATA	3	3454764|3454863|3454904
ELECO.r07.4AG0303600	4	3444424	3458314	234148	ATA	3	3454764|3454863|3454904
ELECO.r07.4AG0303600	4	3444424	3458314	234149	ATA	3	3454764|3454863|3454904
ELECO.r07.4AG0303600	4	3444424	3458314	234151	ATA	3	3454764|3454863|3454904
ELECO.r07.4AG0303600	4	3444424	3458314	234157	ATA	3	3454764|3454863|3454904
ELECO.r07.4AG0303600	4	3444424	3458314	234158	ATA	3	3454764|3454863|3454904
ELECO.r07.4AG0303600	4	3444424	3458314	234160	ATA	3	3454764|3454863|3454904
ELECO.r07.4AG0303600	4	3444424	3458314	234162	ATA	3	3454764|3454863|3454904
ELECO.r07.4AG0303600	4	3444424	3458314	234165	ATA	3	3454764|3454863|3454904
ELECO.r07.4AG0303600	4	3444424	3458314	234168	ATA	3	3454764|3454863|3454904
ELECO.r07.4AG0303600	4	3444424	3458314	234170	ATA	3	3454764|3454863|3454904
ELECO.r07.4AG0303600	4	3444424	3458314	234172	ATA	3	3454764|3454863|3454904
ELECO.r07.4AG0303600	4	3444424	3458314	234173	ATA	3	3454764|3454863|3454904
ELECO.r07.4AG0303600	4	3444424	3458314	234174	ATA	3	3454764|3454863|3454904
ELECO.r07.4AG0303600	4	3444424	3458314	234175	ATA	3	3454764|3454863|3454904
ELECO.r07.4AG0303600	4	3444424	3458314	234176	ATA	3	3454764|3454863|3454904
ELECO.r07.4AG0303600	4	3444424	3458314	234183	ATA	3	3454764|3454863|3454904
ELECO.r07.4AG0303600	4	3444424	3458314	234185	ATA	3	3454764|3454863|3454904
ELECO.r07.4AG0303600	4	3444424	3458314	234187	ATA	3	3454764|3454863|3454904
ELECO.r07.4AG0303600	4	3444424	3458314	234190	ATA	3	3454764|3454863|3454904
ELECO.r07.4AG0303600	4	3444424	3458314	234194	ATA	3	3454764|3454863|3454904
ELECO.r07.4AG0303600	4	3444424	3458314	234198	ATA	3	3454764|3454863|3454904
ELECO.r07.4AG0303600	4	3444424	3458314	234201	ATA	3	3454764|3454863|3454904
ELECO.r07.4AG0303600	4	3444424	3458314	234203	ATA	3	3454764|3454863|3454904
ELECO.r07.4AG0303600	4	3444424	3458314	234204	ATA	3	3454764|3454863|3454904
ELECO.r07.4AG0303600	4	3444424	3458314	234205	ATA	3	3454764|3454863|3454904
ELECO.r07.4AG0303600	4	3444424	3458314	235140	ATA	3	3454764|3454863|3454904
ELECO.r07.4AG0303600	4	3444424	3458314	235153	ATA	3	3454764|3454863|3454904
ELECO.r07.4AG0303600	4	3444424	3458314	235154	ATA	3	3454764|3454863|3454904
ELECO.r07.4AG0303600	4	3444424	3458314	235833	ATA	3	3454764|3454863|3454904
ELECO.r07.4AG0303600	4	3444424	3458314	235835	ATA	3	3454764|3454863|3454904
ELECO.r07.4AG0303600	4	3444424	3458314	235838	ATA	3	3454764|3454863|3454904
ELECO.r07.4AG0303600	4	3444424	3458314	235846	ATA	3	3454764|3454863|3454904
ELECO.r07.4AG0303600	4	3444424	3458314	237443	ATA	3	3454764|3454863|3454904
ELECO.r07.4AG0303600	4	3444424	3458314	237449	ATA	3	3454764|3454863|3454904
ELECO.r07.4AG0303600	4	3444424	3458314	237450	ATA	3	3454764|3454863|3454904
ELECO.r07.4AG0303600	4	3444424	3458314	237452	ATA	3	3454764|3454863|3454904
ELECO.r07.4AG0303600	4	3444424	3458314	237458	ATA	3	3454764|3454863|3454904
ELECO.r07.4AG0303600	4	3444424	3458314	237459	ATA	3	3454764|3454863|3454904
ELECO.r07.4AG0303600	4	3444424	3458314	237462	ATA	3	3454764|3454863|3454904
ELECO.r07.4AG0303600	4	3444424	3458314	237463	ATA	3	3454764|3454863|3454904
ELECO.r07.4AG0303600	4	3444424	3458314	237466	ATA	3	3454764|3454863|3454904
ELECO.r07.4AG0303600	4	3444424	3458314	237467	ATA	3	3454764|3454863|3454904
ELECO.r07.4AG0303600	4	3444424	3458314	237468	ATA	3	3454764|3454863|3454904
ELECO.r07.4AG0303600	4	3444424	3458314	237473	ATA	3	3454764|3454863|3454904
ELECO.r07.4AG0303600	4	3444424	3458314	237474	ATA	3	3454764|3454863|3454904
ELECO.r07.4AG0303600	4	3444424	3458314	237477	ATA	3	3454764|3454863|3454904
ELECO.r07.4AG0303600	4	3444424	3458314	237582	ATA	3	3454764|3454863|3454904
ELECO.r07.4AG0303600	4	3444424	3458314	237583	ATA	3	3454764|3454863|3454904
ELECO.r07.4AG0303600	4	3444424	3458314	237969	ATA	3	3454764|3454863|3454904
ELECO.r07.4AG0303600	4	3444424	3458314	237970	ATA	3	3454764|3454863|3454904
ELECO.r07.4AG0303600	4	3444424	3458314	237973	ATA	3	3454764|3454863|3454904
ELECO.r07.4AG0303600	4	3444424	3458314	238298	ATA	3	3454764|3454863|3454904
ELECO.r07.4AG0303600	4	3444424	3458314	238300	ATA	3	3454764|3454863|3454904
ELECO.r07.4AG0303600	4	3444424	3458314	238302	ATA	3	3454764|3454863|3454904
ELECO.r07.4AG0303600	4	3444424	3458314	238305	ATA	3	3454764|3454863|3454904
ELECO.r07.4AG0303600	4	3444424	3458314	238308	ATA	3	3454764|3454863|3454904
ELECO.r07.4AG0303600	4	3444424	3458314	238309	ATA	3	3454764|3454863|3454904
ELECO.r07.4AG0303600	4	3444424	3458314	238310	ATA	3	3454764|3454863|3454904
ELECO.r07.4AG0303600	4	3444424	3458314	238314	ATA	3	3454764|3454863|3454904
ELECO.r07.4AG0303600	4	3444424	3458314	238316	ATA	3	3454764|3454863|3454904
ELECO.r07.4AG0303600	4	3444424	3458314	238317	ATA	3	3454764|3454863|3454904
ELECO.r07.4AG0303600	4	3444424	3458314	238318	ATA	3	3454764|3454863|3454904
ELECO.r07.4AG0303600	4	3444424	3458314	238319	ATA	3	3454764|3454863|3454904
ELECO.r07.4AG0303600	4	3444424	3458314	238320	ATA	3	3454764|3454863|3454904
ELECO.r07.4AG0303600	4	3444424	3458314	238321	ATA	3	3454764|3454863|3454904
ELECO.r07.4AG0303600	4	3444424	3458314	238322	ATA	3	3454764|3454863|3454904
ELECO.r07.4AG0303600	4	3444424	3458314	238323	ATA	3	3454764|3454863|3454904
ELECO.r07.4AG0303600	4	3444424	3458314	238324	ATA	3	3454764|3454863|3454904
ELECO.r07.4AG0303600	4	3444424	3458314	238325	ATA	3	3454764|3454863|3454904
ELECO.r07.4AG0303600	4	3444424	3458314	238326	ATA	3	3454764|3454863|3454904
ELECO.r07.4AG0303600	4	3444424	3458314	238328	ATA	3	3454764|3454863|3454904
ELECO.r07.4AG0303600	4	3444424	3458314	238331	ATA	3	3454764|3454863|3454904
ELECO.r07.4AG0303600	4	3444424	3458314	238333	ATA	3	3454764|3454863|3454904
ELECO.r07.4AG0303600	4	3444424	3458314	238336	ATA	3	3454764|3454863|3454904
ELECO.r07.4AG0303600	4	3444424	3458314	238337	ATA	3	3454764|3454863|3454904
ELECO.r07.4AG0303600	4	3444424	3458314	238338	ATA	3	3454764|3454863|3454904
ELECO.r07.4AG0303600	4	3444424	3458314	238340	ATA	3	3454764|3454863|3454904
ELECO.r07.4AG0303600	4	3444424	3458314	238341	ATA	3	3454764|3454863|3454904
ELECO.r07.4AG0303600	4	3444424	3458314	238342	ATA	3	3454764|3454863|3454904
ELECO.r07.4AG0303600	4	3444424	3458314	238343	ATA	3	3454764|3454863|3454904
ELECO.r07.4AG0303600	4	3444424	3458314	238344	ATA	3	3454764|3454863|3454904
ELECO.r07.4AG0303600	4	3444424	3458314	238345	ATA	3	3454764|3454863|3454904
ELECO.r07.4AG0303600	4	3444424	3458314	238346	ATA	3	3454764|3454863|3454904
ELECO.r07.4AG0303600	4	3444424	3458314	238460	ATA	3	3454764|3454863|3454904
ELECO.r07.4AG0303600	4	3444424	3458314	242105	ATA	3	3454764|3454863|3454904
ELECO.r07.4AG0303600	4	3444424	3458314	242106	ATA	3	3454764|3454863|3454904
ELECO.r07.4AG0303600	4	3444424	3458314	242107	ATA	3	3454764|3454863|3454904
ELECO.r07.4AG0303600	4	3444424	3458314	242109	ATA	3	3454764|3454863|3454904
ELECO.r07.4AG0303600	4	3444424	3458314	242111	ATA	3	3454764|3454863|3454904
ELECO.r07.4AG0303600	4	3444424	3458314	242112	ATA	3	3454764|3454863|3454904
ELECO.r07.4AG0303600	4	3444424	3458314	242115	ATA	3	3454764|3454863|3454904
ELECO.r07.4AG0303600	4	3444424	3458314	242118	ATA	3	3454764|3454863|3454904
ELECO.r07.4AG0303600	4	3444424	3458314	242119	ATA	3	3454764|3454863|3454904
ELECO.r07.4AG0303600	4	3444424	3458314	242120	ATA	3	3454764|3454863|3454904
ELECO.r07.4AG0303600	4	3444424	3458314	242122	ATA	3	3454764|3454863|3454904
ELECO.r07.4AG0303600	4	3444424	3458314	242123	ATA	3	3454764|3454863|3454904
ELECO.r07.4AG0303600	4	3444424	3458314	242127	ATA	3	3454764|3454863|3454904
ELECO.r07.4AG0303600	4	3444424	3458314	242129	ATA	3	3454764|3454863|3454904
ELECO.r07.4AG0303600	4	3444424	3458314	242130	ATA	3	3454764|3454863|3454904
ELECO.r07.4AG0303600	4	3444424	3458314	242132	ATA	3	3454764|3454863|3454904
ELECO.r07.4AG0303600	4	3444424	3458314	242135	ATA	3	3454764|3454863|3454904
ELECO.r07.4AG0303600	4	3444424	3458314	242611	ATA	3	3454764|3454863|3454904
ELECO.r07.4AG0303600	4	3444424	3458314	242612	ATA	3	3454764|3454863|3454904
ELECO.r07.4AG0303600	4	3444424	3458314	242615	ATA	3	3454764|3454863|3454904
ELECO.r07.4AG0303600	4	3444424	3458314	242617	ATA	3	3454764|3454863|3454904
ELECO.r07.4AG0303600	4	3444424	3458314	242618	ATA	3	3454764|3454863|3454904
ELECO.r07.4AG0303600	4	3444424	3458314	242627	ATA	3	3454764|3454863|3454904
ELECO.r07.4AG0303600	4	3444424	3458314	243615	ATA	3	3454764|3454863|3454904
ELECO.r07.4AG0303600	4	3444424	3458314	243617	ATA	3	3454764|3454863|3454904
ELECO.r07.4AG0303600	4	3444424	3458314	243630	ATA	3	3454764|3454863|3454904
ELECO.r07.4AG0303600	4	3444424	3458314	243631	ATA	3	3454764|3454863|3454904
ELECO.r07.4AG0303600	4	3444424	3458314	243632	ATA	3	3454764|3454863|3454904
ELECO.r07.4AG0303600	4	3444424	3458314	243637	ATA	3	3454764|3454863|3454904
ELECO.r07.4AG0303600	4	3444424	3458314	243638	ATA	3	3454764|3454863|3454904
ELECO.r07.4AG0303600	4	3444424	3458314	243639	ATA	3	3454764|3454863|3454904
ELECO.r07.4AG0303600	4	3444424	3458314	243640	ATA	3	3454764|3454863|3454904
ELECO.r07.4AG0303600	4	3444424	3458314	243641	ATA	3	3454764|3454863|3454904
ELECO.r07.4AG0303600	4	3444424	3458314	243643	ATA	3	3454764|3454863|3454904
ELECO.r07.4AG0303600	4	3444424	3458314	24396	ATA	3	3454764|3454863|3454904
ELECO.r07.4AG0303600	4	3444424	3458314	244798	ATA	3	3454764|3454863|3454904
ELECO.r07.4AG0303600	4	3444424	3458314	245089	ATA	3	3454764|3454863|3454904
ELECO.r07.4AG0303600	4	3444424	3458314	245090	ATA	3	3454764|3454863|3454904
ELECO.r07.4AG0303600	4	3444424	3458314	245092	ATA	3	3454764|3454863|3454904
ELECO.r07.4AG0303600	4	3444424	3458314	AxumARCColl-10	ATA	3	3454764|3454863|3454904
ELECO.r07.4AG0303600	4	3444424	3458314	AxumARCColl-12	ATA	3	3454764|3454863|3454904
ELECO.r07.4AG0303600	4	3444424	3458314	AxumARCColl-13	ATA	3	3454764|3454863|3454904
ELECO.r07.4AG0303600	4	3444424	3458314	AxumARCColl-14	ATA	3	3454764|3454863|3454904
ELECO.r07.4AG0303600	4	3444424	3458314	AxumARCColl-1	ATA	3	3454764|3454863|3454904
ELECO.r07.4AG0303600	4	3444424	3458314	AxumARCColl-20	ATA	3	3454764|3454863|3454904
ELECO.r07.4AG0303600	4	3444424	3458314	AxumARCColl-21	ATA	3	3454764|3454863|3454904
ELECO.r07.4AG0303600	4	3444424	3458314	AxumARCColl-22	ATA	3	3454764|3454863|3454904
ELECO.r07.4AG0303600	4	3444424	3458314	AxumARCColl-24	ATA	3	3454764|3454863|3454904
ELECO.r07.4AG0303600	4	3444424	3458314	AxumARCColl-28	ATA	3	3454764|3454863|3454904
ELECO.r07.4AG0303600	4	3444424	3458314	AxumARCColl-2	ATA	3	3454764|3454863|3454904
ELECO.r07.4AG0303600	4	3444424	3458314	AxumARCColl-32	ATA	3	3454764|3454863|3454904
ELECO.r07.4AG0303600	4	3444424	3458314	AxumARCColl-33	ATA	3	3454764|3454863|3454904
ELECO.r07.4AG0303600	4	3444424	3458314	AxumARCColl-34	ATA	3	3454764|3454863|3454904
ELECO.r07.4AG0303600	4	3444424	3458314	AxumARCColl-36	ATA	3	3454764|3454863|3454904
ELECO.r07.4AG0303600	4	3444424	3458314	AxumARCColl-38	ATA	3	3454764|3454863|3454904
ELECO.r07.4AG0303600	4	3444424	3458314	AxumARCColl-4	ATA	3	3454764|3454863|3454904
ELECO.r07.4AG0303600	4	3444424	3458314	AxumARCColl-5	ATA	3	3454764|3454863|3454904
ELECO.r07.4AG0303600	4	3444424	3458314	AxumARCColl-6	ATA	3	3454764|3454863|3454904
ELECO.r07.4AG0303600	4	3444424	3458314	AxumARCColl-7	ATA	3	3454764|3454863|3454904
ELECO.r07.4AG0303600	4	3444424	3458314	AxumARCColl-8	ATA	3	3454764|3454863|3454904
ELECO.r07.4AG0303600	4	3444424	3458314	AxumARCColl-9	ATA	3	3454764|3454863|3454904
ELECO.r07.4AG0303600	4	3444424	3458314	BKFM0010	ATA	3	3454764|3454863|3454904
ELECO.r07.4AG0303600	4	3444424	3458314	BRE356-10	ATA	3	3454764|3454863|3454904
ELECO.r07.4AG0303600	4	3444424	3458314	KNE-392	ATA	3	3454764|3454863|3454904
ELECO.r07.4AG0303600	4	3444424	3458314	KNE-411	ATA	3	3454764|3454863|3454904
ELECO.r07.4AG0303600	4	3444424	3458314	203544	GCG	3	3454764|3454863|3454904
ELECO.r07.4AG0303600	4	3444424	3458314	208727	GCG	3	3454764|3454863|3454904
ELECO.r07.4AG0303600	4	3444424	3458314	208728	GCG	3	3454764|3454863|3454904
ELECO.r07.4AG0303600	4	3444424	3458314	213835	GCG	3	3454764|3454863|3454904
ELECO.r07.4AG0303600	4	3444424	3458314	216027	GCG	3	3454764|3454863|3454904
ELECO.r07.4AG0303600	4	3444424	3458314	216030	GCG	3	3454764|3454863|3454904
ELECO.r07.4AG0303600	4	3444424	3458314	227166	GCG	3	3454764|3454863|3454904
ELECO.r07.4AG0303600	4	3444424	3458314	229371	GCG	3	3454764|3454863|3454904
ELECO.r07.4AG0303600	4	3444424	3458314	229373	GCG	3	3454764|3454863|3454904
ELECO.r07.4AG0303600	4	3444424	3458314	234169	GCG	3	3454764|3454863|3454904
ELECO.r07.4AG0303600	4	3444424	3458314	234171	GCG	3	3454764|3454863|3454904
ELECO.r07.4AG0303600	4	3444424	3458314	234186	GCG	3	3454764|3454863|3454904
ELECO.r07.4AG0303600	4	3444424	3458314	234207	GCG	3	3454764|3454863|3454904
ELECO.r07.4AG0303600	4	3444424	3458314	235700	GCG	3	3454764|3454863|3454904
ELECO.r07.4AG0303600	4	3444424	3458314	235836	GCG	3	3454764|3454863|3454904
ELECO.r07.4AG0303600	4	3444424	3458314	238303	GCG	3	3454764|3454863|3454904
ELECO.r07.4AG0303600	4	3444424	3458314	238313	GCG	3	3454764|3454863|3454904
ELECO.r07.4AG0303600	4	3444424	3458314	240506	GCG	3	3454764|3454863|3454904
ELECO.r07.4AG0303600	4	3444424	3458314	241769	GCG	3	3454764|3454863|3454904
ELECO.r07.4AG0303600	4	3444424	3458314	242108	GCG	3	3454764|3454863|3454904
ELECO.r07.4AG0303600	4	3444424	3458314	242114	GCG	3	3454764|3454863|3454904
ELECO.r07.4AG0303600	4	3444424	3458314	242621	GCG	3	3454764|3454863|3454904
ELECO.r07.4AG0303600	4	3444424	3458314	242628	GCG	3	3454764|3454863|3454904
ELECO.r07.4AG0303600	4	3444424	3458314	243635	GCG	3	3454764|3454863|3454904
ELECO.r07.4AG0303600	4	3444424	3458314	245085	GCG	3	3454764|3454863|3454904
ELECO.r07.4AG0303600	4	3444424	3458314	245086	GCG	3	3454764|3454863|3454904
ELECO.r07.4AG0303600	4	3444424	3458314	245087	GCG	3	3454764|3454863|3454904
ELECO.r07.4AG0303600	4	3444424	3458314	ACC-229355	GCG	3	3454764|3454863|3454904
ELECO.r07.4AG0303600	4	3444424	3458314	ACC-229469	GCG	3	3454764|3454863|3454904
ELECO.r07.4AG0303600	4	3444424	3458314	AxumARCColl-25	GCG	3	3454764|3454863|3454904
ELECO.r07.4AG0303600	4	3444424	3458314	AxumARCColl-27	GCG	3	3454764|3454863|3454904
ELECO.r07.4AG0303600	4	3444424	3458314	AxumARCColl-29	GCG	3	3454764|3454863|3454904
ELECO.r07.4AG0303600	4	3444424	3458314	AxumARCColl-31	GCG	3	3454764|3454863|3454904
ELECO.r07.4AG0303600	4	3444424	3458314	AxumARCColl-35	GCG	3	3454764|3454863|3454904
ELECO.r07.4AG0303600	4	3444424	3458314	AxumARCColl-3	GCG	3	3454764|3454863|3454904
ELECO.r07.4AG0303600	4	3444424	3458314	Bako-09	GCG	3	3454764|3454863|3454904
ELECO.r07.4AG0303600	4	3444424	3458314	Debatsi	GCG	3	3454764|3454863|3454904
ELECO.r07.4AG0303600	4	3444424	3458314	GBK011119A	GCG	3	3454764|3454863|3454904
ELECO.r07.4AG0303600	4	3444424	3458314	KNE-409	GCG	3	3454764|3454863|3454904
ELECO.r07.4AG0303600	4	3444424	3458314	Mereb-1	GCG	3	3454764|3454863|3454904
ELECO.r07.4AG0303600	4	3444424	3458314	Tekeze-1	GCG	3	3454764|3454863|3454904
ELECO.r07.9BG0703480	18	19834761	19841483	100065	CCGGCGAG	8	19836545|19836552|19836556|19836782|19836804|19836808|19836813|19836895
ELECO.r07.9BG0703480	18	19834761	19841483	100095	CCGGCGAG	8	19836545|19836552|19836556|19836782|19836804|19836808|19836813|19836895
ELECO.r07.9BG0703480	18	19834761	19841483	203351	CCGGCGAG	8	19836545|19836552|19836556|19836782|19836804|19836808|19836813|19836895
ELECO.r07.9BG0703480	18	19834761	19841483	203544	CCGGCGAG	8	19836545|19836552|19836556|19836782|19836804|19836808|19836813|19836895
ELECO.r07.9BG0703480	18	19834761	19841483	207897	CCGGCGAG	8	19836545|19836552|19836556|19836782|19836804|19836808|19836813|19836895
ELECO.r07.9BG0703480	18	19834761	19841483	207961	CCGGCGAG	8	19836545|19836552|19836556|19836782|19836804|19836808|19836813|19836895
ELECO.r07.9BG0703480	18	19834761	19841483	208013	CCGGCGAG	8	19836545|19836552|19836556|19836782|19836804|19836808|19836813|19836895
ELECO.r07.9BG0703480	18	19834761	19841483	208015	CCGGCGAG	8	19836545|19836552|19836556|19836782|19836804|19836808|19836813|19836895
ELECO.r07.9BG0703480	18	19834761	19841483	208016	CCGGCGAG	8	19836545|19836552|19836556|19836782|19836804|19836808|19836813|19836895
ELECO.r07.9BG0703480	18	19834761	19841483	208438	CCGGCGAG	8	19836545|19836552|19836556|19836782|19836804|19836808|19836813|19836895
ELECO.r07.9BG0703480	18	19834761	19841483	208439	CCGGCGAG	8	19836545|19836552|19836556|19836782|19836804|19836808|19836813|19836895
ELECO.r07.9BG0703480	18	19834761	19841483	208440	CCGGCGAG	8	19836545|19836552|19836556|19836782|19836804|19836808|19836813|19836895
ELECO.r07.9BG0703480	18	19834761	19841483	208446	CCGGCGAG	8	19836545|19836552|19836556|19836782|19836804|19836808|19836813|19836895
ELECO.r07.9BG0703480	18	19834761	19841483	208448	CCGGCGAG	8	19836545|19836552|19836556|19836782|19836804|19836808|19836813|19836895
ELECO.r07.9BG0703480	18	19834761	19841483	208725	CCGGCGAG	8	19836545|19836552|19836556|19836782|19836804|19836808|19836813|19836895
ELECO.r07.9BG0703480	18	19834761	19841483	208726	CCGGCGAG	8	19836545|19836552|19836556|19836782|19836804|19836808|19836813|19836895
ELECO.r07.9BG0703480	18	19834761	19841483	208728	CCGGCGAG	8	19836545|19836552|19836556|19836782|19836804|19836808|19836813|19836895
ELECO.r07.9BG0703480	18	19834761	19841483	208729	CCGGCGAG	8	19836545|19836552|19836556|19836782|19836804|19836808|19836813|19836895
ELECO.r07.9BG0703480	18	19834761	19841483	208730	CCGGCGAG	8	19836545|19836552|19836556|19836782|19836804|19836808|19836813|19836895
ELECO.r07.9BG0703480	18	19834761	19841483	211473	CCGGCGAG	8	19836545|19836552|19836556|19836782|19836804|19836808|19836813|19836895
ELECO.r07.9BG0703480	18	19834761	19841483	211474	CCGGCGAG	8	19836545|19836552|19836556|19836782|19836804|19836808|19836813|19836895
ELECO.r07.9BG0703480	18	19834761	19841483	211504	CCGGCGAG	8	19836545|19836552|19836556|19836782|19836804|19836808|19836813|19836895
ELECO.r07.9BG0703480	18	19834761	19841483	211506	CCGGCGAG	8	19836545|19836552|19836556|19836782|19836804|19836808|19836813|19836895
ELECO.r07.9BG0703480	18	19834761	19841483	212461	CCGGCGAG	8	19836545|19836552|19836556|19836782|19836804|19836808|19836813|19836895
ELECO.r07.9BG0703480	18	19834761	19841483	212462	CCGGCGAG	8	19836545|19836552|19836556|19836782|19836804|19836808|19836813|19836895
ELECO.r07.9BG0703480	18	19834761	19841483	212692	CCGGCGAG	8	19836545|19836552|19836556|19836782|19836804|19836808|19836813|19836895
ELECO.r07.9BG0703480	18	19834761	19841483	213032	CCGGCGAG	8	19836545|19836552|19836556|19836782|19836804|19836808|19836813|19836895
ELECO.r07.9BG0703480	18	19834761	19841483	213033	CCGGCGAG	8	19836545|19836552|19836556|19836782|19836804|19836808|19836813|19836895
ELECO.r07.9BG0703480	18	19834761	19841483	213034	CCGGCGAG	8	19836545|19836552|19836556|19836782|19836804|19836808|19836813|19836895
ELECO.r07.9BG0703480	18	19834761	19841483	213035	CCGGCGAG	8	19836545|19836552|19836556|19836782|19836804|19836808|19836813|19836895
ELECO.r07.9BG0703480	18	19834761	19841483	213228	CCGGCGAG	8	19836545|19836552|19836556|19836782|19836804|19836808|19836813|19836895
ELECO.r07.9BG0703480	18	19834761	19841483	213835	CCGGCGAG	8	19836545|19836552|19836556|19836782|19836804|19836808|19836813|19836895
ELECO.r07.9BG0703480	18	19834761	19841483	215017	CCGGCGAG	8	19836545|19836552|19836556|19836782|19836804|19836808|19836813|19836895
ELECO.r07.9BG0703480	18	19834761	19841483	215802	CCGGCGAG	8	19836545|19836552|19836556|19836782|19836804|19836808|19836813|19836895
ELECO.r07.9BG0703480	18	19834761	19841483	215829	CCGGCGAG	8	19836545|19836552|19836556|19836782|19836804|19836808|19836813|19836895
ELECO.r07.9BG0703480	18	19834761	19841483	215841	CCGGCGAG	8	19836545|19836552|19836556|19836782|19836804|19836808|19836813|19836895
ELECO.r07.9BG0703480	18	19834761	19841483	215848	CCGGCGAG	8	19836545|19836552|19836556|19836782|19836804|19836808|19836813|19836895
ELECO.r07.9BG0703480	18	19834761	19841483	215850	CCGGCGAG	8	19836545|19836552|19836556|19836782|19836804|19836808|19836813|19836895
ELECO.r07.9BG0703480	18	19834761	19841483	215867	CCGGCGAG	8	19836545|19836552|19836556|19836782|19836804|19836808|19836813|19836895
ELECO.r07.9BG0703480	18	19834761	19841483	215879	CCGGCGAG	8	19836545|19836552|19836556|19836782|19836804|19836808|19836813|19836895
ELECO.r07.9BG0703480	18	19834761	19841483	215883	CCGGCGAG	8	19836545|19836552|19836556|19836782|19836804|19836808|19836813|19836895
ELECO.r07.9BG0703480	18	19834761	19841483	215887	CCGGCGAG	8	19836545|19836552|19836556|19836782|19836804|19836808|19836813|19836895
ELECO.r07.9BG0703480	18	19834761	19841483	215889	CCGGCGAG	8	19836545|19836552|19836556|19836782|19836804|19836808|19836813|19836895
ELECO.r07.9BG0703480	18	19834761	19841483	215967	CCGGCGAG	8	19836545|19836552|19836556|19836782|19836804|19836808|19836813|19836895
ELECO.r07.9BG0703480	18	19834761	19841483	215968	CCGGCGAG	8	19836545|19836552|19836556|19836782|19836804|19836808|19836813|19836895
ELECO.r07.9BG0703480	18	19834761	19841483	215981	CCGGCGAG	8	19836545|19836552|19836556|19836782|19836804|19836808|19836813|19836895
ELECO.r07.9BG0703480	18	19834761	19841483	215982	CCGGCGAG	8	19836545|19836552|19836556|19836782|19836804|19836808|19836813|19836895
ELECO.r07.9BG0703480	18	19834761	19841483	215984	CCGGCGAG	8	19836545|19836552|19836556|19836782|19836804|19836808|19836813|19836895
ELECO.r07.9BG0703480	18	19834761	19841483	215985	CCGGCGAG	8	19836545|19836552|19836556|19836782|19836804|19836808|19836813|19836895
ELECO.r07.9BG0703480	18	19834761	19841483	215989	CCGGCGAG	8	19836545|19836552|19836556|19836782|19836804|19836808|19836813|19836895
ELECO.r07.9BG0703480	18	19834761	19841483	216021	CCGGCGAG	8	19836545|19836552|19836556|19836782|19836804|19836808|19836813|19836895
ELECO.r07.9BG0703480	18	19834761	19841483	216023	CCGGCGAG	8	19836545|19836552|19836556|19836782|19836804|19836808|19836813|19836895
ELECO.r07.9BG0703480	18	19834761	19841483	216024	CCGGCGAG	8	19836545|19836552|19836556|19836782|19836804|19836808|19836813|19836895
ELECO.r07.9BG0703480	18	19834761	19841483	216025	CCGGCGAG	8	19836545|19836552|19836556|19836782|19836804|19836808|19836813|19836895
ELECO.r07.9BG0703480	18	19834761	19841483	216026	CCGGCGAG	8	19836545|19836552|19836556|19836782|19836804|19836808|19836813|19836895
ELECO.r07.9BG0703480	18	19834761	19841483	216028	CCGGCGAG	8	19836545|19836552|19836556|19836782|19836804|19836808|19836813|19836895
ELECO.r07.9BG0703480	18	19834761	19841483	216029	CCGGCGAG	8	19836545|19836552|19836556|19836782|19836804|19836808|19836813|19836895
ELECO.r07.9BG0703480	18	19834761	19841483	216030	CCGGCGAG	8	19836545|19836552|19836556|19836782|19836804|19836808|19836813|19836895
ELECO.r07.9BG0703480	18	19834761	19841483	216031	CCGGCGAG	8	19836545|19836552|19836556|19836782|19836804|19836808|19836813|19836895
ELECO.r07.9BG0703480	18	19834761	19841483	216032	CCGGCGAG	8	19836545|19836552|19836556|19836782|19836804|19836808|19836813|19836895
ELECO.r07.9BG0703480	18	19834761	19841483	216033	CCGGCGAG	8	19836545|19836552|19836556|19836782|19836804|19836808|19836813|19836895
ELECO.r07.9BG0703480	18	19834761	19841483	216034	CCGGCGAG	8	19836545|19836552|19836556|19836782|19836804|19836808|19836813|19836895
ELECO.r07.9BG0703480	18	19834761	19841483	216036	CCGGCGAG	8	19836545|19836552|19836556|19836782|19836804|19836808|19836813|19836895
ELECO.r07.9BG0703480	18	19834761	19841483	216038	CCGGCGAG	8	19836545|19836552|19836556|19836782|19836804|19836808|19836813|19836895
ELECO.r07.9BG0703480	18	19834761	19841483	216039	CCGGCGAG	8	19836545|19836552|19836556|19836782|19836804|19836808|19836813|19836895
ELECO.r07.9BG0703480	18	19834761	19841483	216041	CCGGCGAG	8	19836545|19836552|19836556|19836782|19836804|19836808|19836813|19836895
ELECO.r07.9BG0703480	18	19834761	19841483	216045	CCGGCGAG	8	19836545|19836552|19836556|19836782|19836804|19836808|19836813|19836895
ELECO.r07.9BG0703480	18	19834761	19841483	216047	CCGGCGAG	8	19836545|19836552|19836556|19836782|19836804|19836808|19836813|19836895
ELECO.r07.9BG0703480	18	19834761	19841483	216049	CCGGCGAG	8	19836545|19836552|19836556|19836782|19836804|19836808|19836813|19836895
ELECO.r07.9BG0703480	18	19834761	19841483	216050	CCGGCGAG	8	19836545|19836552|19836556|19836782|19836804|19836808|19836813|19836895
ELECO.r07.9BG0703480	18	19834761	19841483	216051	CCGGCGAG	8	19836545|19836552|19836556|19836782|19836804|19836808|19836813|19836895
ELECO.r07.9BG0703480	18	19834761	19841483	216052	CCGGCGAG	8	19836545|19836552|19836556|19836782|19836804|19836808|19836813|19836895
ELECO.r07.9BG0703480	18	19834761	19841483	216053	CCGGCGAG	8	19836545|19836552|19836556|19836782|19836804|19836808|19836813|19836895
ELECO.r07.9BG0703480	18	19834761	19841483	216054	CCGGCGAG	8	19836545|19836552|19836556|19836782|19836804|19836808|19836813|19836895
ELECO.r07.9BG0703480	18	19834761	19841483	216055	CCGGCGAG	8	19836545|19836552|19836556|19836782|19836804|19836808|19836813|19836895
ELECO.r07.9BG0703480	18	19834761	19841483	216057	CCGGCGAG	8	19836545|19836552|19836556|19836782|19836804|19836808|19836813|19836895
ELECO.r07.9BG0703480	18	19834761	19841483	219817	CCGGCGAG	8	19836545|19836552|19836556|19836782|19836804|19836808|19836813|19836895
ELECO.r07.9BG0703480	18	19834761	19841483	219831	CCGGCGAG	8	19836545|19836552|19836556|19836782|19836804|19836808|19836813|19836895
ELECO.r07.9BG0703480	18	19834761	19841483	223145	CCGGCGAG	8	19836545|19836552|19836556|19836782|19836804|19836808|19836813|19836895
ELECO.r07.9BG0703480	18	19834761	19841483	223146	CCGGCGAG	8	19836545|19836552|19836556|19836782|19836804|19836808|19836813|19836895
ELECO.r07.9BG0703480	18	19834761	19841483	225892	CCGGCGAG	8	19836545|19836552|19836556|19836782|19836804|19836808|19836813|19836895
ELECO.r07.9BG0703480	18	19834761	19841483	227166	CCGGCGAG	8	19836545|19836552|19836556|19836782|19836804|19836808|19836813|19836895
ELECO.r07.9BG0703480	18	19834761	19841483	227973	CCGGCGAG	8	19836545|19836552|19836556|19836782|19836804|19836808|19836813|19836895
ELECO.r07.9BG0703480	18	19834761	19841483	227974	CCGGCGAG	8	19836545|19836552|19836556|19836782|19836804|19836808|19836813|19836895
ELECO.r07.9BG0703480	18	19834761	19841483	227975	CCGGCGAG	8	19836545|19836552|19836556|19836782|19836804|19836808|19836813|19836895
ELECO.r07.9BG0703480	18	19834761	19841483	228202	CCGGCGAG	8	19836545|19836552|19836556|19836782|19836804|19836808|19836813|19836895
ELECO.r07.9BG0703480	18	19834761	19841483	228304	CCGGCGAG	8	19836545|19836552|19836556|19836782|19836804|19836808|19836813|19836895
ELECO.r07.9BG0703480	18	19834761	19841483	228306	CCGGCGAG	8	19836545|19836552|19836556|19836782|19836804|19836808|19836813|19836895
ELECO.r07.9BG0703480	18	19834761	19841483	228902	CCGGCGAG	8	19836545|19836552|19836556|19836782|19836804|19836808|19836813|19836895
ELECO.r07.9BG0703480	18	19834761	19841483	229371	CCGGCGAG	8	19836545|19836552|19836556|19836782|19836804|19836808|19836813|19836895
ELECO.r07.9BG0703480	18	19834761	19841483	229373	CCGGCGAG	8	19836545|19836552|19836556|19836782|19836804|19836808|19836813|19836895
ELECO.r07.9BG0703480	18	19834761	19841483	229729	CCGGCGAG	8	19836545|19836552|19836556|19836782|19836804|19836808|19836813|19836895
ELECO.r07.9BG0703480	18	19834761	19841483	229730	CCGGCGAG	8	19836545|19836552|19836556|19836782|19836804|19836808|19836813|19836895
ELECO.r07.9BG0703480	18	19834761	19841483	229735	CCGGCGAG	8	19836545|19836552|19836556|19836782|19836804|19836808|19836813|19836895
ELECO.r07.9BG0703480	18	19834761	19841483	229738	CCGGCGAG	8	19836545|19836552|19836556|19836782|19836804|19836808|19836813|19836895
ELECO.r07.9BG0703480	18	19834761	19841483	230255	CCGGCGAG	8	19836545|19836552|19836556|19836782|19836804|19836808|19836813|19836895
ELECO.r07.9BG0703480	18	19834761	19841483	234148	CCGGCGAG	8	19836545|19836552|19836556|19836782|19836804|19836808|19836813|19836895
ELECO.r07.9BG0703480	18	19834761	19841483	234154	CCGGCGAG	8	19836545|19836552|19836556|19836782|19836804|19836808|19836813|19836895
ELECO.r07.9BG0703480	18	19834761	19841483	234165	CCGGCGAG	8	19836545|19836552|19836556|19836782|19836804|19836808|19836813|19836895
ELECO.r07.9BG0703480	18	19834761	19841483	234169	CCGGCGAG	8	19836545|19836552|19836556|19836782|19836804|19836808|19836813|19836895
ELECO.r07.9BG0703480	18	19834761	19841483	234173	CCGGCGAG	8	19836545|19836552|19836556|19836782|19836804|19836808|19836813|19836895
ELECO.r07.9BG0703480	18	19834761	19841483	234179	CCGGCGAG	8	19836545|19836552|19836556|19836782|19836804|19836808|19836813|19836895
ELECO.r07.9BG0703480	18	19834761	19841483	234184	CCGGCGAG	8	19836545|19836552|19836556|19836782|19836804|19836808|19836813|19836895
ELECO.r07.9BG0703480	18	19834761	19841483	234185	CCGGCGAG	8	19836545|19836552|19836556|19836782|19836804|19836808|19836813|19836895
ELECO.r07.9BG0703480	18	19834761	19841483	234186	CCGGCGAG	8	19836545|19836552|19836556|19836782|19836804|19836808|19836813|19836895
ELECO.r07.9BG0703480	18	19834761	19841483	234187	CCGGCGAG	8	19836545|19836552|19836556|19836782|19836804|19836808|19836813|19836895
ELECO.r07.9BG0703480	18	19834761	19841483	234188	CCGGCGAG	8	19836545|19836552|19836556|19836782|19836804|19836808|19836813|19836895
ELECO.r07.9BG0703480	18	19834761	19841483	234190	CCGGCGAG	8	19836545|19836552|19836556|19836782|19836804|19836808|19836813|19836895
ELECO.r07.9BG0703480	18	19834761	19841483	234192	CCGGCGAG	8	19836545|19836552|19836556|19836782|19836804|19836808|19836813|19836895
ELECO.r07.9BG0703480	18	19834761	19841483	234193	CCGGCGAG	8	19836545|19836552|19836556|19836782|19836804|19836808|19836813|19836895
ELECO.r07.9BG0703480	18	19834761	19841483	234194	CCGGCGAG	8	19836545|19836552|19836556|19836782|19836804|19836808|19836813|19836895
ELECO.r07.9BG0703480	18	19834761	19841483	234201	CCGGCGAG	8	19836545|19836552|19836556|19836782|19836804|19836808|19836813|19836895
ELECO.r07.9BG0703480	18	19834761	19841483	234207	CCGGCGAG	8	19836545|19836552|19836556|19836782|19836804|19836808|19836813|19836895
ELECO.r07.9BG0703480	18	19834761	19841483	235140	CCGGCGAG	8	19836545|19836552|19836556|19836782|19836804|19836808|19836813|19836895
ELECO.r07.9BG0703480	18	19834761	19841483	235153	CCGGCGAG	8	19836545|19836552|19836556|19836782|19836804|19836808|19836813|19836895
ELECO.r07.9BG0703480	18	19834761	19841483	235700	CCGGCGAG	8	19836545|19836552|19836556|19836782|19836804|19836808|19836813|19836895
ELECO.r07.9BG0703480	18	19834761	19841483	235782	CCGGCGAG	8	19836545|19836552|19836556|19836782|19836804|19836808|19836813|19836895
ELECO.r07.9BG0703480	18	19834761	19841483	235783	CCGGCGAG	8	19836545|19836552|19836556|19836782|19836804|19836808|19836813|19836895
ELECO.r07.9BG0703480	18	19834761	19841483	235828	CCGGCGAG	8	19836545|19836552|19836556|19836782|19836804|19836808|19836813|19836895
ELECO.r07.9BG0703480	18	19834761	19841483	235833	CCGGCGAG	8	19836545|19836552|19836556|19836782|19836804|19836808|19836813|19836895
ELECO.r07.9BG0703480	18	19834761	19841483	235835	CCGGCGAG	8	19836545|19836552|19836556|19836782|19836804|19836808|19836813|19836895
ELECO.r07.9BG0703480	18	19834761	19841483	235836	CCGGCGAG	8	19836545|19836552|19836556|19836782|19836804|19836808|19836813|19836895
ELECO.r07.9BG0703480	18	19834761	19841483	235838	CCGGCGAG	8	19836545|19836552|19836556|19836782|19836804|19836808|19836813|19836895
ELECO.r07.9BG0703480	18	19834761	19841483	237443	CCGGCGAG	8	19836545|19836552|19836556|19836782|19836804|19836808|19836813|19836895
ELECO.r07.9BG0703480	18	19834761	19841483	237446	CCGGCGAG	8	19836545|19836552|19836556|19836782|19836804|19836808|19836813|19836895
ELECO.r07.9BG0703480	18	19834761	19841483	237449	CCGGCGAG	8	19836545|19836552|19836556|19836782|19836804|19836808|19836813|19836895
ELECO.r07.9BG0703480	18	19834761	19841483	237450	CCGGCGAG	8	19836545|19836552|19836556|19836782|19836804|19836808|19836813|19836895
ELECO.r07.9BG0703480	18	19834761	19841483	237458	CCGGCGAG	8	19836545|19836552|19836556|19836782|19836804|19836808|19836813|19836895
ELECO.r07.9BG0703480	18	19834761	19841483	237459	CCGGCGAG	8	19836545|19836552|19836556|19836782|19836804|19836808|19836813|19836895
ELECO.r07.9BG0703480	18	19834761	19841483	237462	CCGGCGAG	8	19836545|19836552|19836556|19836782|19836804|19836808|19836813|19836895
ELECO.r07.9BG0703480	18	19834761	19841483	237467	CCGGCGAG	8	19836545|19836552|19836556|19836782|19836804|19836808|19836813|19836895
ELECO.r07.9BG0703480	18	19834761	19841483	237473	CCGGCGAG	8	19836545|19836552|19836556|19836782|19836804|19836808|19836813|19836895
ELECO.r07.9BG0703480	18	19834761	19841483	237474	CCGGCGAG	8	19836545|19836552|19836556|19836782|19836804|19836808|19836813|19836895
ELECO.r07.9BG0703480	18	19834761	19841483	237477	CCGGCGAG	8	19836545|19836552|19836556|19836782|19836804|19836808|19836813|19836895
ELECO.r07.9BG0703480	18	19834761	19841483	237582	CCGGCGAG	8	19836545|19836552|19836556|19836782|19836804|19836808|19836813|19836895
ELECO.r07.9BG0703480	18	19834761	19841483	237583	CCGGCGAG	8	19836545|19836552|19836556|19836782|19836804|19836808|19836813|19836895
ELECO.r07.9BG0703480	18	19834761	19841483	237969	CCGGCGAG	8	19836545|19836552|19836556|19836782|19836804|19836808|19836813|19836895
ELECO.r07.9BG0703480	18	19834761	19841483	237973	CCGGCGAG	8	19836545|19836552|19836556|19836782|19836804|19836808|19836813|19836895
ELECO.r07.9BG0703480	18	19834761	19841483	238297	CCGGCGAG	8	19836545|19836552|19836556|19836782|19836804|19836808|19836813|19836895
ELECO.r07.9BG0703480	18	19834761	19841483	238298	CCGGCGAG	8	19836545|19836552|19836556|19836782|19836804|19836808|19836813|19836895
ELECO.r07.9BG0703480	18	19834761	19841483	238300	CCGGCGAG	8	19836545|19836552|19836556|19836782|19836804|19836808|19836813|19836895
ELECO.r07.9BG0703480	18	19834761	19841483	238302	CCGGCGAG	8	19836545|19836552|19836556|19836782|19836804|19836808|19836813|19836895
ELECO.r07.9BG0703480	18	19834761	19841483	238308	CCGGCGAG	8	19836545|19836552|19836556|19836782|19836804|19836808|19836813|19836895
ELECO.r07.9BG0703480	18	19834761	19841483	238309	CCGGCGAG	8	19836545|19836552|19836556|19836782|19836804|19836808|19836813|19836895
ELECO.r07.9BG0703480	18	19834761	19841483	238310	CCGGCGAG	8	19836545|19836552|19836556|19836782|19836804|19836808|19836813|19836895
ELECO.r07.9BG0703480	18	19834761	19841483	238313	CCGGCGAG	8	19836545|19836552|19836556|19836782|19836804|19836808|19836813|19836895
ELECO.r07.9BG0703480	18	19834761	19841483	238316	CCGGCGAG	8	19836545|19836552|19836556|19836782|19836804|19836808|19836813|19836895
ELECO.r07.9BG0703480	18	19834761	19841483	238317	CCGGCGAG	8	19836545|19836552|19836556|19836782|19836804|19836808|19836813|19836895
ELECO.r07.9BG0703480	18	19834761	19841483	238318	CCGGCGAG	8	19836545|19836552|19836556|19836782|19836804|19836808|19836813|19836895
ELECO.r07.9BG0703480	18	19834761	19841483	238319	CCGGCGAG	8	19836545|19836552|19836556|19836782|19836804|19836808|19836813|19836895
ELECO.r07.9BG0703480	18	19834761	19841483	238326	CCGGCGAG	8	19836545|19836552|19836556|19836782|19836804|19836808|19836813|19836895
ELECO.r07.9BG0703480	18	19834761	19841483	238331	CCGGCGAG	8	19836545|19836552|19836556|19836782|19836804|19836808|19836813|19836895
ELECO.r07.9BG0703480	18	19834761	19841483	238333	CCGGCGAG	8	19836545|19836552|19836556|19836782|19836804|19836808|19836813|19836895
ELECO.r07.9BG0703480	18	19834761	19841483	238335	CCGGCGAG	8	19836545|19836552|19836556|19836782|19836804|19836808|19836813|19836895
ELECO.r07.9BG0703480	18	19834761	19841483	238336	CCGGCGAG	8	19836545|19836552|19836556|19836782|19836804|19836808|19836813|19836895
ELECO.r07.9BG0703480	18	19834761	19841483	238337	CCGGCGAG	8	19836545|19836552|19836556|19836782|19836804|19836808|19836813|19836895
ELECO.r07.9BG0703480	18	19834761	19841483	238338	CCGGCGAG	8	19836545|19836552|19836556|19836782|19836804|19836808|19836813|19836895
ELECO.r07.9BG0703480	18	19834761	19841483	238342	CCGGCGAG	8	19836545|19836552|19836556|19836782|19836804|19836808|19836813|19836895
ELECO.r07.9BG0703480	18	19834761	19841483	238345	CCGGCGAG	8	19836545|19836552|19836556|19836782|19836804|19836808|19836813|19836895
ELECO.r07.9BG0703480	18	19834761	19841483	240506	CCGGCGAG	8	19836545|19836552|19836556|19836782|19836804|19836808|19836813|19836895
ELECO.r07.9BG0703480	18	19834761	19841483	241768	CCGGCGAG	8	19836545|19836552|19836556|19836782|19836804|19836808|19836813|19836895
ELECO.r07.9BG0703480	18	19834761	19841483	241769	CCGGCGAG	8	19836545|19836552|19836556|19836782|19836804|19836808|19836813|19836895
ELECO.r07.9BG0703480	18	19834761	19841483	242105	CCGGCGAG	8	19836545|19836552|19836556|19836782|19836804|19836808|19836813|19836895
ELECO.r07.9BG0703480	18	19834761	19841483	242108	CCGGCGAG	8	19836545|19836552|19836556|19836782|19836804|19836808|19836813|19836895
ELECO.r07.9BG0703480	18	19834761	19841483	242109	CCGGCGAG	8	19836545|19836552|19836556|19836782|19836804|19836808|19836813|19836895
ELECO.r07.9BG0703480	18	19834761	19841483	242113	CCGGCGAG	8	19836545|19836552|19836556|19836782|19836804|19836808|19836813|19836895
ELECO.r07.9BG0703480	18	19834761	19841483	242117	CCGGCGAG	8	19836545|19836552|19836556|19836782|19836804|19836808|19836813|19836895
ELECO.r07.9BG0703480	18	19834761	19841483	242118	CCGGCGAG	8	19836545|19836552|19836556|19836782|19836804|19836808|19836813|19836895
ELECO.r07.9BG0703480	18	19834761	19841483	242119	CCGGCGAG	8	19836545|19836552|19836556|19836782|19836804|19836808|19836813|19836895
ELECO.r07.9BG0703480	18	19834761	19841483	242120	CCGGCGAG	8	19836545|19836552|19836556|19836782|19836804|19836808|19836813|19836895
ELECO.r07.9BG0703480	18	19834761	19841483	242122	CCGGCGAG	8	19836545|19836552|19836556|19836782|19836804|19836808|19836813|19836895
ELECO.r07.9BG0703480	18	19834761	19841483	242123	CCGGCGAG	8	19836545|19836552|19836556|19836782|19836804|19836808|19836813|19836895
ELECO.r07.9BG0703480	18	19834761	19841483	242125	CCGGCGAG	8	19836545|19836552|19836556|19836782|19836804|19836808|19836813|19836895
ELECO.r07.9BG0703480	18	19834761	19841483	242126	CCGGCGAG	8	19836545|19836552|19836556|19836782|19836804|19836808|19836813|19836895
ELECO.r07.9BG0703480	18	19834761	19841483	242127	CCGGCGAG	8	19836545|19836552|19836556|19836782|19836804|19836808|19836813|19836895
ELECO.r07.9BG0703480	18	19834761	19841483	242128	CCGGCGAG	8	19836545|19836552|19836556|19836782|19836804|19836808|19836813|19836895
ELECO.r07.9BG0703480	18	19834761	19841483	242129	CCGGCGAG	8	19836545|19836552|19836556|19836782|19836804|19836808|19836813|19836895
ELECO.r07.9BG0703480	18	19834761	19841483	242130	CCGGCGAG	8	19836545|19836552|19836556|19836782|19836804|19836808|19836813|19836895
ELECO.r07.9BG0703480	18	19834761	19841483	242131	CCGGCGAG	8	19836545|19836552|19836556|19836782|19836804|19836808|19836813|19836895
ELECO.r07.9BG0703480	18	19834761	19841483	242132	CCGGCGAG	8	19836545|19836552|19836556|19836782|19836804|19836808|19836813|19836895
ELECO.r07.9BG0703480	18	19834761	19841483	242135	CCGGCGAG	8	19836545|19836552|19836556|19836782|19836804|19836808|19836813|19836895
ELECO.r07.9BG0703480	18	19834761	19841483	242611	CCGGCGAG	8	19836545|19836552|19836556|19836782|19836804|19836808|19836813|19836895
ELECO.r07.9BG0703480	18	19834761	19841483	242612	CCGGCGAG	8	19836545|19836552|19836556|19836782|19836804|19836808|19836813|19836895
ELECO.r07.9BG0703480	18	19834761	19841483	242615	CCGGCGAG	8	19836545|19836552|19836556|19836782|19836804|19836808|19836813|19836895
ELECO.r07.9BG0703480	18	19834761	19841483	242617	CCGGCGAG	8	19836545|19836552|19836556|19836782|19836804|19836808|19836813|19836895
ELECO.r07.9BG0703480	18	19834761	19841483	242618	CCGGCGAG	8	19836545|19836552|19836556|19836782|19836804|19836808|19836813|19836895
ELECO.r07.9BG0703480	18	19834761	19841483	242621	CCGGCGAG	8	19836545|19836552|19836556|19836782|19836804|19836808|19836813|19836895
ELECO.r07.9BG0703480	18	19834761	19841483	242624	CCGGCGAG	8	19836545|19836552|19836556|19836782|19836804|19836808|19836813|19836895
ELECO.r07.9BG0703480	18	19834761	19841483	242627	CCGGCGAG	8	19836545|19836552|19836556|19836782|19836804|19836808|19836813|19836895
ELECO.r07.9BG0703480	18	19834761	19841483	242628	CCGGCGAG	8	19836545|19836552|19836556|19836782|19836804|19836808|19836813|19836895
ELECO.r07.9BG0703480	18	19834761	19841483	243615	CCGGCGAG	8	19836545|19836552|19836556|19836782|19836804|19836808|19836813|19836895
ELECO.r07.9BG0703480	18	19834761	19841483	243616	CCGGCGAG	8	19836545|19836552|19836556|19836782|19836804|19836808|19836813|19836895
ELECO.r07.9BG0703480	18	19834761	19841483	243617	CCGGCGAG	8	19836545|19836552|19836556|19836782|19836804|19836808|19836813|19836895
ELECO.r07.9BG0703480	18	19834761	19841483	243629	CCGGCGAG	8	19836545|19836552|19836556|19836782|19836804|19836808|19836813|19836895
ELECO.r07.9BG0703480	18	19834761	19841483	243630	CCGGCGAG	8	19836545|19836552|19836556|19836782|19836804|19836808|19836813|19836895
ELECO.r07.9BG0703480	18	19834761	19841483	243631	CCGGCGAG	8	19836545|19836552|19836556|19836782|19836804|19836808|19836813|19836895
ELECO.r07.9BG0703480	18	19834761	19841483	243632	CCGGCGAG	8	19836545|19836552|19836556|19836782|19836804|19836808|19836813|19836895
ELECO.r07.9BG0703480	18	19834761	19841483	243634	CCGGCGAG	8	19836545|19836552|19836556|19836782|19836804|19836808|19836813|19836895
ELECO.r07.9BG0703480	18	19834761	19841483	243635	CCGGCGAG	8	19836545|19836552|19836556|19836782|19836804|19836808|19836813|19836895
ELECO.r07.9BG0703480	18	19834761	19841483	243637	CCGGCGAG	8	19836545|19836552|19836556|19836782|19836804|19836808|19836813|19836895
ELECO.r07.9BG0703480	18	19834761	19841483	243641	CCGGCGAG	8	19836545|19836552|19836556|19836782|19836804|19836808|19836813|19836895
ELECO.r07.9BG0703480	18	19834761	19841483	24393	CCGGCGAG	8	19836545|19836552|19836556|19836782|19836804|19836808|19836813|19836895
ELECO.r07.9BG0703480	18	19834761	19841483	24395	CCGGCGAG	8	19836545|19836552|19836556|19836782|19836804|19836808|19836813|19836895
ELECO.r07.9BG0703480	18	19834761	19841483	24396	CCGGCGAG	8	19836545|19836552|19836556|19836782|19836804|19836808|19836813|19836895
ELECO.r07.9BG0703480	18	19834761	19841483	244798	CCGGCGAG	8	19836545|19836552|19836556|19836782|19836804|19836808|19836813|19836895
ELECO.r07.9BG0703480	18	19834761	19841483	245086	CCGGCGAG	8	19836545|19836552|19836556|19836782|19836804|19836808|19836813|19836895
ELECO.r07.9BG0703480	18	19834761	19841483	245089	CCGGCGAG	8	19836545|19836552|19836556|19836782|19836804|19836808|19836813|19836895
ELECO.r07.9BG0703480	18	19834761	19841483	245090	CCGGCGAG	8	19836545|19836552|19836556|19836782|19836804|19836808|19836813|19836895
ELECO.r07.9BG0703480	18	19834761	19841483	245091	CCGGCGAG	8	19836545|19836552|19836556|19836782|19836804|19836808|19836813|19836895
ELECO.r07.9BG0703480	18	19834761	19841483	245092	CCGGCGAG	8	19836545|19836552|19836556|19836782|19836804|19836808|19836813|19836895
ELECO.r07.9BG0703480	18	19834761	19841483	ACC-229355	CCGGCGAG	8	19836545|19836552|19836556|19836782|19836804|19836808|19836813|19836895
ELECO.r07.9BG0703480	18	19834761	19841483	ACC-229469	CCGGCGAG	8	19836545|19836552|19836556|19836782|19836804|19836808|19836813|19836895
ELECO.r07.9BG0703480	18	19834761	19841483	AxumARCColl-10	CCGGCGAG	8	19836545|19836552|19836556|19836782|19836804|19836808|19836813|19836895
ELECO.r07.9BG0703480	18	19834761	19841483	AxumARCColl-13	CCGGCGAG	8	19836545|19836552|19836556|19836782|19836804|19836808|19836813|19836895
ELECO.r07.9BG0703480	18	19834761	19841483	AxumARCColl-14	CCGGCGAG	8	19836545|19836552|19836556|19836782|19836804|19836808|19836813|19836895
ELECO.r07.9BG0703480	18	19834761	19841483	AxumARCColl-20	CCGGCGAG	8	19836545|19836552|19836556|19836782|19836804|19836808|19836813|19836895
ELECO.r07.9BG0703480	18	19834761	19841483	AxumARCColl-23	CCGGCGAG	8	19836545|19836552|19836556|19836782|19836804|19836808|19836813|19836895
ELECO.r07.9BG0703480	18	19834761	19841483	AxumARCColl-24	CCGGCGAG	8	19836545|19836552|19836556|19836782|19836804|19836808|19836813|19836895
ELECO.r07.9BG0703480	18	19834761	19841483	AxumARCColl-25	CCGGCGAG	8	19836545|19836552|19836556|19836782|19836804|19836808|19836813|19836895
ELECO.r07.9BG0703480	18	19834761	19841483	AxumARCColl-27	CCGGCGAG	8	19836545|19836552|19836556|19836782|19836804|19836808|19836813|19836895
ELECO.r07.9BG0703480	18	19834761	19841483	AxumARCColl-28	CCGGCGAG	8	19836545|19836552|19836556|19836782|19836804|19836808|19836813|19836895
ELECO.r07.9BG0703480	18	19834761	19841483	AxumARCColl-29	CCGGCGAG	8	19836545|19836552|19836556|19836782|19836804|19836808|19836813|19836895
ELECO.r07.9BG0703480	18	19834761	19841483	AxumARCColl-2	CCGGCGAG	8	19836545|19836552|19836556|19836782|19836804|19836808|19836813|19836895
ELECO.r07.9BG0703480	18	19834761	19841483	AxumARCColl-31	CCGGCGAG	8	19836545|19836552|19836556|19836782|19836804|19836808|19836813|19836895
ELECO.r07.9BG0703480	18	19834761	19841483	AxumARCColl-32	CCGGCGAG	8	19836545|19836552|19836556|19836782|19836804|19836808|19836813|19836895
ELECO.r07.9BG0703480	18	19834761	19841483	AxumARCColl-33	CCGGCGAG	8	19836545|19836552|19836556|19836782|19836804|19836808|19836813|19836895
ELECO.r07.9BG0703480	18	19834761	19841483	AxumARCColl-34	CCGGCGAG	8	19836545|19836552|19836556|19836782|19836804|19836808|19836813|19836895
ELECO.r07.9BG0703480	18	19834761	19841483	AxumARCColl-35	CCGGCGAG	8	19836545|19836552|19836556|19836782|19836804|19836808|19836813|19836895
ELECO.r07.9BG0703480	18	19834761	19841483	AxumARCColl-36	CCGGCGAG	8	19836545|19836552|19836556|19836782|19836804|19836808|19836813|19836895
ELECO.r07.9BG0703480	18	19834761	19841483	AxumARCColl-3	CCGGCGAG	8	19836545|19836552|19836556|19836782|19836804|19836808|19836813|19836895
ELECO.r07.9BG0703480	18	19834761	19841483	AxumARCColl-6	CCGGCGAG	8	19836545|19836552|19836556|19836782|19836804|19836808|19836813|19836895
ELECO.r07.9BG0703480	18	19834761	19841483	AxumARCColl-7	CCGGCGAG	8	19836545|19836552|19836556|19836782|19836804|19836808|19836813|19836895
ELECO.r07.9BG0703480	18	19834761	19841483	AxumARCColl-8	CCGGCGAG	8	19836545|19836552|19836556|19836782|19836804|19836808|19836813|19836895
ELECO.r07.9BG0703480	18	19834761	19841483	AxumARCColl-9	CCGGCGAG	8	19836545|19836552|19836556|19836782|19836804|19836808|19836813|19836895
ELECO.r07.9BG0703480	18	19834761	19841483	BKFM0010	CCGGCGAG	8	19836545|19836552|19836556|19836782|19836804|19836808|19836813|19836895
ELECO.r07.9BG0703480	18	19834761	19841483	BRE356-10	CCGGCGAG	8	19836545|19836552|19836556|19836782|19836804|19836808|19836813|19836895
ELECO.r07.9BG0703480	18	19834761	19841483	GBK011119A	CCGGCGAG	8	19836545|19836552|19836556|19836782|19836804|19836808|19836813|19836895
ELECO.r07.9BG0703480	18	19834761	19841483	KNE-392	CCGGCGAG	8	19836545|19836552|19836556|19836782|19836804|19836808|19836813|19836895
ELECO.r07.9BG0703480	18	19834761	19841483	KNE-409	CCGGCGAG	8	19836545|19836552|19836556|19836782|19836804|19836808|19836813|19836895
ELECO.r07.9BG0703480	18	19834761	19841483	KNE-411	CCGGCGAG	8	19836545|19836552|19836556|19836782|19836804|19836808|19836813|19836895
ELECO.r07.9BG0703480	18	19834761	19841483	Mereb-1	CCGGCGAG	8	19836545|19836552|19836556|19836782|19836804|19836808|19836813|19836895
ELECO.r07.9BG0703480	18	19834761	19841483	Pw01-075	CCGGCGAG	8	19836545|19836552|19836556|19836782|19836804|19836808|19836813|19836895
ELECO.r07.9BG0703480	18	19834761	19841483	211029	CCGGTGAG	8	19836545|19836552|19836556|19836782|19836804|19836808|19836813|19836895
ELECO.r07.9BG0703480	18	19834761	19841483	215805	CCGGTGAG	8	19836545|19836552|19836556|19836782|19836804|19836808|19836813|19836895
ELECO.r07.9BG0703480	18	19834761	19841483	219807	CCGGTGAG	8	19836545|19836552|19836556|19836782|19836804|19836808|19836813|19836895
ELECO.r07.9BG0703480	18	19834761	19841483	219818	CCGGTGAG	8	19836545|19836552|19836556|19836782|19836804|19836808|19836813|19836895
ELECO.r07.9BG0703480	18	19834761	19841483	221697	CCGGTGAG	8	19836545|19836552|19836556|19836782|19836804|19836808|19836813|19836895
ELECO.r07.9BG0703480	18	19834761	19841483	229728	CCGGTGAG	8	19836545|19836552|19836556|19836782|19836804|19836808|19836813|19836895
ELECO.r07.9BG0703480	18	19834761	19841483	234149	CCGGTGAG	8	19836545|19836552|19836556|19836782|19836804|19836808|19836813|19836895
ELECO.r07.9BG0703480	18	19834761	19841483	234158	CCGGTGAG	8	19836545|19836552|19836556|19836782|19836804|19836808|19836813|19836895
ELECO.r07.9BG0703480	18	19834761	19841483	234159	CCGGTGAG	8	19836545|19836552|19836556|19836782|19836804|19836808|19836813|19836895
ELECO.r07.9BG0703480	18	19834761	19841483	234160	CCGGTGAG	8	19836545|19836552|19836556|19836782|19836804|19836808|19836813|19836895
ELECO.r07.9BG0703480	18	19834761	19841483	234162	CCGGTGAG	8	19836545|19836552|19836556|19836782|19836804|19836808|19836813|19836895
ELECO.r07.9BG0703480	18	19834761	19841483	234170	CCGGTGAG	8	19836545|19836552|19836556|19836782|19836804|19836808|19836813|19836895
ELECO.r07.9BG0703480	18	19834761	19841483	234171	CCGGTGAG	8	19836545|19836552|19836556|19836782|19836804|19836808|19836813|19836895
ELECO.r07.9BG0703480	18	19834761	19841483	234172	CCGGTGAG	8	19836545|19836552|19836556|19836782|19836804|19836808|19836813|19836895
ELECO.r07.9BG0703480	18	19834761	19841483	234176	CCGGTGAG	8	19836545|19836552|19836556|19836782|19836804|19836808|19836813|19836895
ELECO.r07.9BG0703480	18	19834761	19841483	234178	CCGGTGAG	8	19836545|19836552|19836556|19836782|19836804|19836808|19836813|19836895
ELECO.r07.9BG0703480	18	19834761	19841483	234198	CCGGTGAG	8	19836545|19836552|19836556|19836782|19836804|19836808|19836813|19836895
ELECO.r07.9BG0703480	18	19834761	19841483	234202	CCGGTGAG	8	19836545|19836552|19836556|19836782|19836804|19836808|19836813|19836895
ELECO.r07.9BG0703480	18	19834761	19841483	234203	CCGGTGAG	8	19836545|19836552|19836556|19836782|19836804|19836808|19836813|19836895
ELECO.r07.9BG0703480	18	19834761	19841483	234204	CCGGTGAG	8	19836545|19836552|19836556|19836782|19836804|19836808|19836813|19836895
ELECO.r07.9BG0703480	18	19834761	19841483	234205	CCGGTGAG	8	19836545|19836552|19836556|19836782|19836804|19836808|19836813|19836895
ELECO.r07.9BG0703480	18	19834761	19841483	235154	CCGGTGAG	8	19836545|19836552|19836556|19836782|19836804|19836808|19836813|19836895
ELECO.r07.9BG0703480	18	19834761	19841483	237447	CCGGTGAG	8	19836545|19836552|19836556|19836782|19836804|19836808|19836813|19836895
ELECO.r07.9BG0703480	18	19834761	19841483	237466	CCGGTGAG	8	19836545|19836552|19836556|19836782|19836804|19836808|19836813|19836895
ELECO.r07.9BG0703480	18	19834761	19841483	237970	CCGGTGAG	8	19836545|19836552|19836556|19836782|19836804|19836808|19836813|19836895
ELECO.r07.9BG0703480	18	19834761	19841483	238304	CCGGTGAG	8	19836545|19836552|19836556|19836782|19836804|19836808|19836813|19836895
ELECO.r07.9BG0703480	18	19834761	19841483	238305	CCGGTGAG	8	19836545|19836552|19836556|19836782|19836804|19836808|19836813|19836895
ELECO.r07.9BG0703480	18	19834761	19841483	238306	CCGGTGAG	8	19836545|19836552|19836556|19836782|19836804|19836808|19836813|19836895
ELECO.r07.9BG0703480	18	19834761	19841483	238314	CCGGTGAG	8	19836545|19836552|19836556|19836782|19836804|19836808|19836813|19836895
ELECO.r07.9BG0703480	18	19834761	19841483	238320	CCGGTGAG	8	19836545|19836552|19836556|19836782|19836804|19836808|19836813|19836895
ELECO.r07.9BG0703480	18	19834761	19841483	238321	CCGGTGAG	8	19836545|19836552|19836556|19836782|19836804|19836808|19836813|19836895
ELECO.r07.9BG0703480	18	19834761	19841483	238324	CCGGTGAG	8	19836545|19836552|19836556|19836782|19836804|19836808|19836813|19836895
ELECO.r07.9BG0703480	18	19834761	19841483	238325	CCGGTGAG	8	19836545|19836552|19836556|19836782|19836804|19836808|19836813|19836895
ELECO.r07.9BG0703480	18	19834761	19841483	238460	CCGGTGAG	8	19836545|19836552|19836556|19836782|19836804|19836808|19836813|19836895
ELECO.r07.9BG0703480	18	19834761	19841483	242619	CCGGTGAG	8	19836545|19836552|19836556|19836782|19836804|19836808|19836813|19836895
ELECO.r07.9BG0703480	18	19834761	19841483	AxumARCColl-1	CCGGTGAG	8	19836545|19836552|19836556|19836782|19836804|19836808|19836813|19836895
ELECO.r07.9BG0703480	18	19834761	19841483	AxumARCColl-22	CCGGTGAG	8	19836545|19836552|19836556|19836782|19836804|19836808|19836813|19836895
ELECO.r07.9BG0703480	18	19834761	19841483	AxumARCColl-5	CCGGTGAG	8	19836545|19836552|19836556|19836782|19836804|19836808|19836813|19836895
ELECO.r07.9BG0703480	18	19834761	19841483	215990	CTAACAGA	8	19836545|19836552|19836556|19836782|19836804|19836808|19836813|19836895
ELECO.r07.9BG0703480	18	19834761	19841483	Debatsi	CTAACAGA	8	19836545|19836552|19836556|19836782|19836804|19836808|19836813|19836895
ELECO.r07.9BG0703480	18	19834761	19841483	208442	TTAACAGA	8	19836545|19836552|19836556|19836782|19836804|19836808|19836813|19836895
ELECO.r07.9BG0703480	18	19834761	19841483	208444	TTAACAGA	8	19836545|19836552|19836556|19836782|19836804|19836808|19836813|19836895
ELECO.r07.9BG0703480	18	19834761	19841483	208447	TTAACAGA	8	19836545|19836552|19836556|19836782|19836804|19836808|19836813|19836895
ELECO.r07.9BG0703480	18	19834761	19841483	208724	TTAACAGA	8	19836545|19836552|19836556|19836782|19836804|19836808|19836813|19836895
ELECO.r07.9BG0703480	18	19834761	19841483	215798	TTAACAGA	8	19836545|19836552|19836556|19836782|19836804|19836808|19836813|19836895
ELECO.r07.9BG0703480	18	19834761	19841483	215837	TTAACAGA	8	19836545|19836552|19836556|19836782|19836804|19836808|19836813|19836895
ELECO.r07.9BG0703480	18	19834761	19841483	215843	TTAACAGA	8	19836545|19836552|19836556|19836782|19836804|19836808|19836813|19836895
ELECO.r07.9BG0703480	18	19834761	19841483	215847	TTAACAGA	8	19836545|19836552|19836556|19836782|19836804|19836808|19836813|19836895
ELECO.r07.9BG0703480	18	19834761	19841483	215869	TTAACAGA	8	19836545|19836552|19836556|19836782|19836804|19836808|19836813|19836895
ELECO.r07.9BG0703480	18	19834761	19841483	215872	TTAACAGA	8	19836545|19836552|19836556|19836782|19836804|19836808|19836813|19836895
ELECO.r07.9BG0703480	18	19834761	19841483	215874	TTAACAGA	8	19836545|19836552|19836556|19836782|19836804|19836808|19836813|19836895
ELECO.r07.9BG0703480	18	19834761	19841483	215875	TTAACAGA	8	19836545|19836552|19836556|19836782|19836804|19836808|19836813|19836895
ELECO.r07.9BG0703480	18	19834761	19841483	215963	TTAACAGA	8	19836545|19836552|19836556|19836782|19836804|19836808|19836813|19836895
ELECO.r07.9BG0703480	18	19834761	19841483	215986	TTAACAGA	8	19836545|19836552|19836556|19836782|19836804|19836808|19836813|19836895
ELECO.r07.9BG0703480	18	19834761	19841483	215994	TTAACAGA	8	19836545|19836552|19836556|19836782|19836804|19836808|19836813|19836895
ELECO.r07.9BG0703480	18	19834761	19841483	216020	TTAACAGA	8	19836545|19836552|19836556|19836782|19836804|19836808|19836813|19836895
ELECO.r07.9BG0703480	18	19834761	19841483	216027	TTAACAGA	8	19836545|19836552|19836556|19836782|19836804|19836808|19836813|19836895
ELECO.r07.9BG0703480	18	19834761	19841483	219503	TTAACAGA	8	19836545|19836552|19836556|19836782|19836804|19836808|19836813|19836895
ELECO.r07.9BG0703480	18	19834761	19841483	225895	TTAACAGA	8	19836545|19836552|19836556|19836782|19836804|19836808|19836813|19836895
ELECO.r07.9BG0703480	18	19834761	19841483	229718	TTAACAGA	8	19836545|19836552|19836556|19836782|19836804|19836808|19836813|19836895
ELECO.r07.9BG0703480	18	19834761	19841483	229720	TTAACAGA	8	19836545|19836552|19836556|19836782|19836804|19836808|19836813|19836895
ELECO.r07.9BG0703480	18	19834761	19841483	229722	TTAACAGA	8	19836545|19836552|19836556|19836782|19836804|19836808|19836813|19836895
ELECO.r07.9BG0703480	18	19834761	19841483	229723	TTAACAGA	8	19836545|19836552|19836556|19836782|19836804|19836808|19836813|19836895
ELECO.r07.9BG0703480	18	19834761	19841483	229724	TTAACAGA	8	19836545|19836552|19836556|19836782|19836804|19836808|19836813|19836895
ELECO.r07.9BG0703480	18	19834761	19841483	229731	TTAACAGA	8	19836545|19836552|19836556|19836782|19836804|19836808|19836813|19836895
ELECO.r07.9BG0703480	18	19834761	19841483	229736	TTAACAGA	8	19836545|19836552|19836556|19836782|19836804|19836808|19836813|19836895
ELECO.r07.9BG0703480	18	19834761	19841483	230561	TTAACAGA	8	19836545|19836552|19836556|19836782|19836804|19836808|19836813|19836895
ELECO.r07.9BG0703480	18	19834761	19841483	238340	TTAACAGA	8	19836545|19836552|19836556|19836782|19836804|19836808|19836813|19836895
ELECO.r07.9BG0703480	18	19834761	19841483	238341	TTAACAGA	8	19836545|19836552|19836556|19836782|19836804|19836808|19836813|19836895
ELECO.r07.9BG0703480	18	19834761	19841483	238343	TTAACAGA	8	19836545|19836552|19836556|19836782|19836804|19836808|19836813|19836895
ELECO.r07.9BG0703480	18	19834761	19841483	238344	TTAACAGA	8	19836545|19836552|19836556|19836782|19836804|19836808|19836813|19836895
ELECO.r07.9BG0703480	18	19834761	19841483	242106	TTAACAGA	8	19836545|19836552|19836556|19836782|19836804|19836808|19836813|19836895
ELECO.r07.9BG0703480	18	19834761	19841483	242107	TTAACAGA	8	19836545|19836552|19836556|19836782|19836804|19836808|19836813|19836895
ELECO.r07.9BG0703480	18	19834761	19841483	242112	TTAACAGA	8	19836545|19836552|19836556|19836782|19836804|19836808|19836813|19836895
ELECO.r07.9BG0703480	18	19834761	19841483	242115	TTAACAGA	8	19836545|19836552|19836556|19836782|19836804|19836808|19836813|19836895
ELECO.r07.9BG0703480	18	19834761	19841483	242134	TTAACAGA	8	19836545|19836552|19836556|19836782|19836804|19836808|19836813|19836895
ELECO.r07.9BG0703480	18	19834761	19841483	243639	TTAACAGA	8	19836545|19836552|19836556|19836782|19836804|19836808|19836813|19836895
ELECO.r07.9BG0703480	18	19834761	19841483	243640	TTAACAGA	8	19836545|19836552|19836556|19836782|19836804|19836808|19836813|19836895
ELECO.r07.9BG0703480	18	19834761	19841483	243643	TTAACAGA	8	19836545|19836552|19836556|19836782|19836804|19836808|19836813|19836895
ELECO.r07.9BG0703480	18	19834761	19841483	245084	TTAACAGA	8	19836545|19836552|19836556|19836782|19836804|19836808|19836813|19836895
ELECO.r07.9BG0703480	18	19834761	19841483	245085	TTAACAGA	8	19836545|19836552|19836556|19836782|19836804|19836808|19836813|19836895

## Sheet: S10
Table S10. Candidate genes identified from major QTL regions
Major QTl	Trait	SNP_id	Chr	gene_start	gene_end	gene_id	Description
1	Thousand Seed Weight (TSW)	1B_64659309	1B	64101960	64103268	ELECO.r07.1BG0084630	Pectinesterase
				64113720	64115511	ELECO.r07.1BG0084660	Protein DETOXIFICATION
				64116334	64116900	ELECO.r07.1BG0084670	Zinc finger A20 and AN1 domain stress-associated protein
				64118489	64121868	ELECO.r07.1BG0084680	Cellulose synthase
				64133512	64136138	ELECO.r07.1BG0084690	Receptor-like kinase
				64137405	64140531	ELECO.r07.1BG0084700	Zinc finger matrin-type protein 2
				64149132	64152838	ELECO.r07.1BG0084720	Lysosomal Pro-X carboxypeptidase
				64159837	64162144	ELECO.r07.1BG0084730	Tunicamycin induced 1
				64176453	64179671	ELECO.r07.1BG0084750	Regulatory protein NPR1
				64187570	64190377	ELECO.r07.1BG0084760	Transmembrane protein 56
				64194136	64196897	ELECO.r07.1BG0084780	Maternal effect embryo arrest protein
				64212252	64215480	ELECO.r07.1BG0084810	Lipoyl synthase
				64219597	64225084	ELECO.r07.1BG0084820	Subtilisin-like protease
				64226106	64230635	ELECO.r07.1BG0084830	Protein PLASTID TRANSCRIPTIONALLY ACTIVE 12
				64230921	64233726	ELECO.r07.1BG0084840	O-acyltransferase WSD1
				64237975	64239570	ELECO.r07.1BG0084850	Tyrosine decarboxylase
				64247388	64248659	ELECO.r07.1BG0084860	F-box protein
				64250965	64253992	ELECO.r07.1BG0084870	ATP-binding ABC transporter
				64255109	64255549	ELECO.r07.1BG0084880	Copper transporter
				64267996	64269814	ELECO.r07.1BG0084900	Polyphenol oxidase
				64295345	64296010	ELECO.r07.1BG0084940	LURP-one-like protein
				64298548	64300550	ELECO.r07.1BG0084950	Mitochondrial glycoprotein
				64301051	64302712	ELECO.r07.1BG0084960	Mal d 1-associated protein
				64303647	64304932	ELECO.r07.1BG0084970	Chaperone DnaJ
				64333245	64335983	ELECO.r07.1BG0084990	Transposase
				64394543	64395151	ELECO.r07.1BG0085040	Late embryogenesis abundant (LEA) hydroxyproline-rich glycoprotein family
				64402968	64403588	ELECO.r07.1BG0085050	Late embryogenesis abundant (LEA) hydroxyproline-rich glycoprotein family
				64433658	64437410	ELECO.r07.1BG0085070	Transcription initiation factor IIF subunit beta
				64443271	64445021	ELECO.r07.1BG0085080	Histone-lysine N-methyltransferase
				64445721	64446464	ELECO.r07.1BG0085090	LOB domain-containing protein, putative
				64460407	64461173	ELECO.r07.1BG0085110	Double-stranded RNA binding protein, putative
				64463465	64466138	ELECO.r07.1BG0085120	Beta-glucosidase
				64485431	64486159	ELECO.r07.1BG0085150	basic helix-loop-helix (bHLH) DNA-binding superfamily protein
				64486434	64487018	ELECO.r07.1BG0085160	Late embryogenesis abundant (LEA) hydroxyproline-rich glycoprotein family
				64538908	64541004	ELECO.r07.1BG0085200	Coenzyme Q-binding protein COQ10, mitochondrial
				64541994	64543526	ELECO.r07.1BG0085210	Core-2/I-branching beta-1,6-N-acetylglucosaminyltransferase family protein
				64587355	64591214	ELECO.r07.1BG0085240	Single-stranded DNA-binding protein
				64594286	64597763	ELECO.r07.1BG0085250	Signal recognition particle 54 kDa protein
				64598783	64600484	ELECO.r07.1BG0085260	Homocysteine S-methyltransferase
				64610136	64614819	ELECO.r07.1BG0085280	2-oxoglutarate (2OG) and Fe(II)-dependent oxygenase superfamily protein
				64635852	64636382	ELECO.r07.1BG0085320	Photosystem II reaction center W protein
				64637540	64639373	ELECO.r07.1BG0085330	F-box family protein
				64644898	64646284	ELECO.r07.1BG0085350	basic helix-loop-helix (bHLH) DNA-binding superfamily protein
				64647532	64649962	ELECO.r07.1BG0085360	p-loop containing nucleoside triphosphate hydrolases superfamily protein
				64661113	64663559	ELECO.r07.1BG0085380	myosin-binding protein (Protein of unknown function, DUF593)
				64699532	64700215	ELECO.r07.1BG0085410	Disease resistance protein (NBS-LRR class) family
				64712026	64715864	ELECO.r07.1BG0085420	Cytokinin oxidase/dehydrogenase
				64724820	64727794	ELECO.r07.1BG0085430	Jacalin lectin family protein
				64985876	64987533	ELECO.r07.1BG0085540	Transposon protein, putative, CACTA, En/Spm sub-class
				65045508	65046816	ELECO.r07.1BG0085570	Pectinesterase
				65047809	65052555	ELECO.r07.1BG0085580	BnaA05g07570D protein
				65098746	65106159	ELECO.r07.1BG0085630	Flap endonuclease 1
				65146241	65150096	ELECO.r07.1BG0085650	Regulator of chromosome condensation (RCC1) family protein
				65172628	65172920	ELECO.r07.1BG0085680	Ribosome-recycling factor
				65180737	65185606	ELECO.r07.1BG0085700	Vacuole membrane protein, putative
				65200650	65202695	ELECO.r07.1BG0085720	Protein kinase
				65218620	65219510	ELECO.r07.1BG0085750	SR protein related family member
				65231658	65235659	ELECO.r07.1BG0085770	Secretory carrier-associated membrane protein
				65236266	65238250	ELECO.r07.1BG0085780	BTB/POZ domain-containing protein
				65250445	65253520	ELECO.r07.1BG0085800	Ultrapetala
				65259204	65261605	ELECO.r07.1BG0085810	4-hydroxy-tetrahydrodipicolinate synthase
				64108605	64110725	ELECO.r07.1BG0084650	E3 ubiquitin-protein ligase
				64141909	64147050	ELECO.r07.1BG0084710	Nuclear matrix constituent-like protein 1
				64191374	64193315	ELECO.r07.1BG0084770	PH-response transcription factor pacC/RIM101 isoform 2
				64206035	64210877	ELECO.r07.1BG0084800	Protein PAT1-1-like protein
				64307298	64324904	ELECO.r07.1BG0084980	Ubiquitin carboxyl-terminal hydrolase, putative
				64451096	64458831	ELECO.r07.1BG0085100	Retrovirus-related Pol polyprotein from transposon TNT 1-94
				64533890	64537652	ELECO.r07.1BG0085190	Transcription initiation factor IIF subunit beta
				64548312	64554236	ELECO.r07.1BG0085220	Protein kinase family protein
				64563023	64585284	ELECO.r07.1BG0085230	Brefeldin A-inhibited guanine nucleotide-exchange protein
				64601844	64609465	ELECO.r07.1BG0085270	Dymeclin
				64627653	64634885	ELECO.r07.1BG0085310	alpha-1,2-Mannosidase
				64664732	64675968	ELECO.r07.1BG0085390	MATH domain-containing protein
				65074574	65080265	ELECO.r07.1BG0085610	Conserved oligomeric Golgi complex subunit 1
				65088378	65096033	ELECO.r07.1BG0085620	Eukaryotic aspartyl protease family protein
				65154726	65161466	ELECO.r07.1BG0085660	Protein upstream of flc
				65187453	65197219	ELECO.r07.1BG0085710	Insulin-degrading enzyme
				65207959	65213005	ELECO.r07.1BG0085740	SNF2 domain-containing protein / helicase domain-containing protein
				65223736	65229709	ELECO.r07.1BG0085760	Katanin p80 WD40 repeat-containing subunit B1 homolog
				65240716	65248968	ELECO.r07.1BG0085790	Katanin p80 WD40 repeat-containing subunit B1 homolog
				64747146	64750570	ELECO.r07.1BG0085470	WD-repeat protein, putative
				65106892	65143643	ELECO.r07.1BG0085640	Inositol hexakisphosphate and diphosphoinositol-pentakisphosphate kinase
2	Thousand Seed Weight (TSW)	5B_3150126	5B	2553709	2554242	ELECO.r07.5BG0413130	ethylene-responsive transcription factor
				2558706	2562277	ELECO.r07.5BG0413140	30S ribosomal protein S1
				2566364	2568232	ELECO.r07.5BG0413150	DNA-directed RNA polymerase subunit beta'
				2580442	2581810	ELECO.r07.5BG0413170	Type I inositol-1,4,5-trisphosphate 5-phosphatase 1
				2597054	2599558	ELECO.r07.5BG0413200	Ubiquitin carboxyl-terminal hydrolase 12
				2602069	2604764	ELECO.r07.5BG0413210	Ubiquitin carboxyl-terminal hydrolase 12
				2607120	2609591	ELECO.r07.5BG0413220	tRNA(His) guanylyltransferase
				2612385	2613597	ELECO.r07.5BG0413230	Choline kinase
				2615148	2617970	ELECO.r07.5BG0413240	Glucan endo-1,3-beta-glucosidase, putative
				2629729	2634105	ELECO.r07.5BG0413260	CASC3/barentsz eIF4AIII-binding protein
				2639363	2640648	ELECO.r07.5BG0413280	Calcineurin B-like protein
				2658750	2661465	ELECO.r07.5BG0413300	Ubiquinone/menaquinone biosynthesis C-methyltransferase UbiE
				2667274	2669846	ELECO.r07.5BG0413310	Acid phosphatase/vanadium-dependent haloperoxidase-related protein
				2671503	2673416	ELECO.r07.5BG0413320	Pentatricopeptide repeat-containing protein
				2673818	2677335	ELECO.r07.5BG0413330	ATP-dependent Clp protease ATP-binding subunit ClpX
				2677927	2679646	ELECO.r07.5BG0413340	Mitochondrial ATP synthase g subunit family protein
				2691981	2699433	ELECO.r07.5BG0413350	Starch synthase
				2701946	2702902	ELECO.r07.5BG0413360	Serine acetyltransferase
				2707373	2710113	ELECO.r07.5BG0413370	RNA binding protein
				2711418	2711684	ELECO.r07.5BG0413380	Outer envelope membrane family protein
				2713265	2716000	ELECO.r07.5BG0413390	Transducin family protein / WD-40 repeat family protein
				2727493	2728184	ELECO.r07.5BG0413410	Pollen Ole e 1 allergen/extensin
				2730767	2731536	ELECO.r07.5BG0413420	Pollen Ole e 1 allergen/extensin
				2735648	2736079	ELECO.r07.5BG0413440	UTP--glucose-1-phosphate uridylyltransferase
				2741578	2743026	ELECO.r07.5BG0413450	Leucine-rich repeat receptor-like protein kinase family protein
				2747585	2750701	ELECO.r07.5BG0413460	Non-specific serine/threonine protein kinase
				2758009	2762557	ELECO.r07.5BG0413480	epstein-barr nuclear antigen
				2764323	2764568	ELECO.r07.5BG0413490	Protein YcgL
				2766588	2768503	ELECO.r07.5BG0413500	LEM3 (Ligand-effect modulator 3) family protein
				2769643	2772069	ELECO.r07.5BG0413510	Chaperone DnaJ
				2787039	2792448	ELECO.r07.5BG0413520	DNA polymerase III subunit
				2796983	2799193	ELECO.r07.5BG0413530	Ubiquitin domain-containing protein
				2803435	2804163	ELECO.r07.5BG0413550	Fatty acid oxidation complex subunit alpha
				2809810	2812867	ELECO.r07.5BG0413560	Like-COV protein
				2816581	2817327	ELECO.r07.5BG0413570	WRKY family transcription factor
				2820031	2820638	ELECO.r07.5BG0413580	50S ribosomal protein L20
				2825636	2830990	ELECO.r07.5BG0413590	Respiratory burst oxidase
				2836354	2837829	ELECO.r07.5BG0413610	Glycosyltransferase
				2839169	2840587	ELECO.r07.5BG0413630	Glycosyltransferase
				2841110	2842579	ELECO.r07.5BG0413640	Glycosyltransferase
				2843978	2844778	ELECO.r07.5BG0413650	Late embryogenesis abundant (LEA) hydroxyproline-rich glycoprotein family
				2847047	2847779	ELECO.r07.5BG0413660	Ring finger protein, putative
				2855303	2856326	ELECO.r07.5BG0413690	Calcium homeostasis regulator CHoR1
				2860973	2861761	ELECO.r07.5BG0413700	Zinc finger CCCH domain-containing protein
				2870601	2874443	ELECO.r07.5BG0413720	Protein kinase, putative
				2876424	2879062	ELECO.r07.5BG0413730	Protein kinase, putative
				2886612	2890645	ELECO.r07.5BG0413740	Receptor-like protein kinase
				2895122	2899156	ELECO.r07.5BG0413750	Receptor-like protein kinase
				2901228	2905703	ELECO.r07.5BG0413760	Protein kinase, putative
				2952295	2956386	ELECO.r07.5BG0413790	ATP-dependent 6-phosphofructokinase
				2967913	2978983	ELECO.r07.5BG0413810	Protein kinase, putative
				3007905	3013107	ELECO.r07.5BG0413850	Receptor-like protein kinase
				3016567	3019523	ELECO.r07.5BG0413860	Dual specificity protein phosphatase family protein
				3020233	3020856	ELECO.r07.5BG0413870	2-C-methyl-D-erythritol 2,4-cyclodiphosphate synthase
				3026807	3028857	ELECO.r07.5BG0413880	Auxin-responsive protein
				3034723	3038012	ELECO.r07.5BG0413900	Receptor-like protein kinase
				3038920	3043082	ELECO.r07.5BG0413910	Phosphotransferase
				3048269	3049945	ELECO.r07.5BG0413920	IQ domain-containing protein
				3051504	3053947	ELECO.r07.5BG0413930	Pectinesterase
				3055474	3057840	ELECO.r07.5BG0413940	Proteasome subunit alpha type
				3058595	3063103	ELECO.r07.5BG0413950	Lon protease
				3085868	3086535	ELECO.r07.5BG0413970	DUF1677 family protein
				3092318	3093816	ELECO.r07.5BG0413980	GATA transcription factor
				3099244	3102080	ELECO.r07.5BG0413990	Peptidyl-tRNA hydrolase, putative
				3103321	3105768	ELECO.r07.5BG0414000	Nuclear pore complex protein NUP35
				3107149	3112859	ELECO.r07.5BG0414010	Dolichyl-diphosphooligosaccharide--protein glycosyltransferase subunit STT3
				3113852	3116770	ELECO.r07.5BG0414020	Transcriptional regulatory plant protein, putative
				3117587	3120621	ELECO.r07.5BG0414030	ATP-dependent chaperone ClpB
				3121565	3124286	ELECO.r07.5BG0414040	Carotenoid cleavage dioxygenase 8
				3132055	3134225	ELECO.r07.5BG0414060	Vesicle-fusing ATPase
				3135157	3135735	ELECO.r07.5BG0414070	Polynucleotidyl transferase, ribonuclease H-like superfamily protein
				3178657	3180265	ELECO.r07.5BG0414100	DUF506 family protein
				3181142	3183907	ELECO.r07.5BG0414110	Protein kinase
				3188679	3190226	ELECO.r07.5BG0414130	F-box family protein
				3192115	3193446	ELECO.r07.5BG0414140	F-box protein
				3197567	3198301	ELECO.r07.5BG0414150	VQ motif-containing protein
				3203060	3208766	ELECO.r07.5BG0414160	Homeobox protein
				3214083	3214664	ELECO.r07.5BG0414180	Cellulose synthase 1
				3215856	3222570	ELECO.r07.5BG0414190	Trehalose-6-phosphate synthase
				3240715	3242243	ELECO.r07.5BG0414200	GDSL esterase/lipase
				3253478	3254681	ELECO.r07.5BG0414230	Protein FLOWERING LOCUS T
				3255197	3256022	ELECO.r07.5BG0414240	RNA ligase/cyclic nucleotide phosphodiesterase family protein
				3257253	3258627	ELECO.r07.5BG0414250	DNA double-strand break repair rad50 ATPase
				3262148	3265644	ELECO.r07.5BG0414270	Gamma-glutamyl hydrolase
				3266567	3267463	ELECO.r07.5BG0414280	Pentatricopeptide repeat-containing protein
				3267491	3268573	ELECO.r07.5BG0414290	Pentatricopeptide repeat-containing protein
				3279277	3281611	ELECO.r07.5BG0414310	Ras-related protein, expressed
				3283453	3284010	ELECO.r07.5BG0414320	mediator of RNA polymerase II transcription subunit
				3285275	3287443	ELECO.r07.5BG0414330	Ras-like protein
				3300494	3303482	ELECO.r07.5BG0414350	28 kDa heat-and acid-stable phosphoprotein, putative
				3307591	3308271	ELECO.r07.5BG0414360	Polynucleotidyl transferase, ribonuclease H-like superfamily protein
				3309899	3312958	ELECO.r07.5BG0414370	Vascular plant one zinc finger transcription factor protein
				3314893	3319532	ELECO.r07.5BG0414380	O-methyltransferase-like protein
				3325968	3327200	ELECO.r07.5BG0414390	O-methyltransferase-like protein
				3335207	3336357	ELECO.r07.5BG0414400	O-methyltransferase-like protein
				3337671	3339820	ELECO.r07.5BG0414410	O-methyltransferase-like protein
				3342716	3347091	ELECO.r07.5BG0414420	Auxin response factor
				3362388	3363666	ELECO.r07.5BG0414440	Gibberellin 2-oxidase
				3368435	3369963	ELECO.r07.5BG0414450	Interactor of constitutive active ROPs protein, putative
				3378025	3379667	ELECO.r07.5BG0414470	4-hydroxy-2-oxo-heptane-1,7-dioate aldolase
				3380760	3385755	ELECO.r07.5BG0414480	Tubby-like F-box protein
				3397820	3399340	ELECO.r07.5BG0414490	Non-specific serine/threonine protein kinase
				3400655	3404734	ELECO.r07.5BG0414500	Proline iminopeptidase
				3405328	3407104	ELECO.r07.5BG0414510	Rac-like GTP binding protein
				3409412	3412155	ELECO.r07.5BG0414520	Glycosyltransferase
				3417443	3420170	ELECO.r07.5BG0414530	magnesium transporter NIPA (DUF803)
				3428215	3432928	ELECO.r07.5BG0414550	Mitochondrial import inner membrane translocase subunit tim50
				3437204	3438079	ELECO.r07.5BG0414560	TCP family transcription factor containing protein
				3448890	3450259	ELECO.r07.5BG0414570	Glucan endo-1,3-beta-glucosidase 1
				3452327	3455146	ELECO.r07.5BG0414580	Chromatin modification-related protein EAF7
				3462102	3464843	ELECO.r07.5BG0414610	Lysine--trna ligase
				3467475	3468011	ELECO.r07.5BG0414620	hydroxyproline-rich glycoprotein family protein
				3476668	3479832	ELECO.r07.5BG0414640	Cellulose synthase
				3492129	3496943	ELECO.r07.5BG0414650	Eukaryotic aspartyl protease family protein
				3517302	3520582	ELECO.r07.5BG0414680	Elongation factor Tu
				3543614	3549782	ELECO.r07.5BG0414720	Protein kinase
				3561221	3561844	ELECO.r07.5BG0414760	Lipoyl synthase
				3579908	3580309	ELECO.r07.5BG0414780	SAUR-like auxin-responsive protein family
				3591258	3593161	ELECO.r07.5BG0414810	Lipoyl synthase, chloroplastic
				3593918	3598748	ELECO.r07.5BG0414820	breast cancer associated RING 1
				3602012	3603766	ELECO.r07.5BG0414830	Tyrosine decarboxylase
				3630396	3631624	ELECO.r07.5BG0414860	F-box protein
				3640545	3644026	ELECO.r07.5BG0414880	Outer envelope protein 80, chloroplastic
				3645667	3646386	ELECO.r07.5BG0414890	LURP-one-like protein
				3648106	3650792	ELECO.r07.5BG0414900	Transcription initiation factor IIF subunit beta
				3663584	3666405	ELECO.r07.5BG0414930	Tesmin/TSO1-like CXC domain containing protein
				3673901	3676639	ELECO.r07.5BG0414950	NADH-quinone oxidoreductase, subunit E
				3677531	3678052	ELECO.r07.5BG0414960	Photosystem II reaction center W protein
				3679130	3684205	ELECO.r07.5BG0414970	p-loop containing nucleoside triphosphate hydrolases superfamily protein
				3700817	3702327	ELECO.r07.5BG0415000	Thioredoxin
				3708614	3712505	ELECO.r07.5BG0415010	Jacalin lectin family protein
				3717358	3718789	ELECO.r07.5BG0415030	CsAtPR5, putative, expressed
				3719352	3722260	ELECO.r07.5BG0415040	Cysteine proteinase
				3724659	3728562	ELECO.r07.5BG0415050	Calreticulin, putative
				3729628	3731019	ELECO.r07.5BG0415060	60S ribosomal protein L38
				3732470	3732973	ELECO.r07.5BG0415080	transmembrane protein
				2635936	2638255	ELECO.r07.5BG0413270	Heavy metal transport/detoxification superfamily protein
				2716904	2720992	ELECO.r07.5BG0413400	DUF616 family protein
				2799808	2802428	ELECO.r07.5BG0413540	ER lumen protein-retaining receptor
				2832856	2834523	ELECO.r07.5BG0413600	F-box family protein
				2849867	2851623	ELECO.r07.5BG0413670	Reticulon-like protein
				2931791	2933306	ELECO.r07.5BG0413780	Protein kinase, putative
				2959286	2965891	ELECO.r07.5BG0413800	Protein kinase-like protein
				2979676	2982787	ELECO.r07.5BG0413820	Mitochondrial-processing peptidase subunit alpha
				2996311	3004417	ELECO.r07.5BG0413830	Protein kinase, putative
				3128806	3132048	ELECO.r07.5BG0414050	ATP-dependent zinc metalloprotease FtsH
				3211182	3211589	ELECO.r07.5BG0414170	senescence regulator (Protein of unknown function, DUF584)
				3259316	3260955	ELECO.r07.5BG0414260	Hemoglobin
				3374780	3375454	ELECO.r07.5BG0414460	Dof zinc finger protein
				3420938	3424632	ELECO.r07.5BG0414540	Cleavage stimulation factor subunit 2
				3456064	3457471	ELECO.r07.5BG0414590	BAG family molecular chaperone regulator 8, chloroplastic
				3471111	3474043	ELECO.r07.5BG0414630	BSD domain containing protein
				3505436	3508424	ELECO.r07.5BG0414670	Eukaryotic aspartyl protease family protein
				3554636	3558882	ELECO.r07.5BG0414730	Protein PAT1-1-like protein
				3566050	3571925	ELECO.r07.5BG0414770	SAUR-like auxin-responsive protein family, putative
				3586573	3589983	ELECO.r07.5BG0414800	Zinc transporter
				3634464	3638864	ELECO.r07.5BG0414870	Ubiquitin carboxyl-terminal hydrolase
				3685548	3695164	ELECO.r07.5BG0414980	MATH domain-containing protein
				3733431	3736092	ELECO.r07.5BG0415090	Ribosome production factor 2-like protein
				3740965	3752131	ELECO.r07.5BG0415100	Transcription elongation factor Spt5-like protein, putative
				2751611	2753483	ELECO.r07.5BG0413470	Heat shock transcription factor
				3276727	3277590	ELECO.r07.5BG0414300	transcription repressor
				3535829	3540756	ELECO.r07.5BG0414710	S-adenosyl-L-methionine-dependent methyltransferases superfamily protein
				3667572	3673013	ELECO.r07.5BG0414940	tRNA pseudouridine synthase d, putative
				3144015	3148414	ELECO.r07.5BG0414090	DUF616 family protein
3	Thousand Seed Weight (TSW)	6B_24190829	6B	23599389	23608849	ELECO.r07.6BG0474090	Mediator of RNA polymerase II transcription subunit 14
				23610748	23615408	ELECO.r07.6BG0474100	Cobyric acid synthase
				23619362	23621454	ELECO.r07.6BG0474120	Ras-related protein, expressed
				23656612	23657376	ELECO.r07.6BG0474140	Serpin
				23728174	23732486	ELECO.r07.6BG0474160	Meiotic nuclear division protein 1 homolog
				23845865	23849648	ELECO.r07.6BG0474180	Oxidoreductase, putative isoform 2
				23930805	23932077	ELECO.r07.6BG0474220	RNA-binding family protein
				23934012	23935332	ELECO.r07.6BG0474230	Rhodanese/Cell cycle control phosphatase superfamily protein
				23957911	23959768	ELECO.r07.6BG0474280	Actin cross-linking protein, putative (DUF569)
				23996476	23997877	ELECO.r07.6BG0474310	Serpin
				24528631	24534594	ELECO.r07.6BG0474370	Receptor-like kinase
				23624108	23633763	ELECO.r07.6BG0474130	G-patch domain-containing protein
				23737663	23749930	ELECO.r07.6BG0474170	transcription factor-like protein
				23895747	23905263	ELECO.r07.6BG0474200	DNA topoisomerase 6 subunit B
				23936168	23937477	ELECO.r07.6BG0474240	Mitochondrial import inner membrane translocase subunit TIM17-3
				23953185	23955321	ELECO.r07.6BG0474260	Actin cross-linking protein, putative (DUF569)
				23964592	23971630	ELECO.r07.6BG0474300	Serpin family protein
4	Thousand Seed Weight (TSW)	6B_40602961	6B	40154045	40154592	ELECO.r07.6BG0476690	GRF zinc finger family protein
				40455997	40459824	ELECO.r07.6BG0476720	BTB/POZ domain-containing protein
				40377968	40392784	ELECO.r07.6BG0476710	GPI inositol-deacylase
5	Days to maturity (DTM)	5B_65558510	5B	64989630	64990221	ELECO.r07.5BG0441820	Major allergen Bet v 1
				64997155	65000345	ELECO.r07.5BG0441830	Pectin lyase-like superfamily protein
				65081763	65083136	ELECO.r07.5BG0441850	Paired amphipathic helix protein Sin3a
				65143521	65149024	ELECO.r07.5BG0441870	Calmodulin-binding protein, putative, expressed
				65151386	65155236	ELECO.r07.5BG0441880	Calmodulin-binding protein, putative, expressed
				65245115	65249662	ELECO.r07.5BG0441920	Disease resistance protein RPM1
				65329207	65334954	ELECO.r07.5BG0441950	CTP synthase
				65338494	65339333	ELECO.r07.5BG0441960	calmodulin-binding protein (DUF1645)
				65429332	65429731	ELECO.r07.5BG0441980	Myb/SANT-like domain-containing protein
				65447787	65451119	ELECO.r07.5BG0441990	Transmembrane protein 205 family
				65456415	65456765	ELECO.r07.5BG0442000	Transmembrane protein 97
				65462658	65465835	ELECO.r07.5BG0442010	Transmembrane protein 205
				65511879	65512526	ELECO.r07.5BG0442070	Transmembrane protein 97
				65562969	65565032	ELECO.r07.5BG0442080	Pentatricopeptide repeat-containing protein, putative
				65733255	65733650	ELECO.r07.5BG0442120	BTB/POZ/MATH-domain protein
				65757670	65760948	ELECO.r07.5BG0442130	ARM repeat superfamily protein
				65816897	65820202	ELECO.r07.5BG0442160	Hedgehog-interacting-like protein
				65839373	65846784	ELECO.r07.5BG0442190	Protein kinase family protein, putative, expressed
				65850653	65854037	ELECO.r07.5BG0442200	Pentatricopeptide repeat-containing protein
				65864463	65868602	ELECO.r07.5BG0442220	Solute carrier family 40 member 3
				65869530	65870087	ELECO.r07.5BG0442230	Zinc finger A20 and AN1 domain stress-associated protein
				65881859	65882557	ELECO.r07.5BG0442240	Invertase/pectin methylesterase inhibitor family protein
				65884206	65886298	ELECO.r07.5BG0442250	HIT zinc finger,PAPA-1-like conserved region, putative
				65895295	65895486	ELECO.r07.5BG0442260	Cytochrome c oxidase subunit 5C
				65896875	65897324	ELECO.r07.5BG0442270	BZIP transcription factor
				65904304	65908720	ELECO.r07.5BG0442280	DNA helicase
				65909712	65911695	ELECO.r07.5BG0442290	antigenic heat-stable protein
				65914958	65917130	ELECO.r07.5BG0442300	Pseudouridine synthase family protein
				65924496	65925420	ELECO.r07.5BG0442320	DNA-directed RNA polymerase subunit
				65967335	65969292	ELECO.r07.5BG0442330	Hedgehog-interacting-like protein
				66031244	66033101	ELECO.r07.5BG0442360	Glycosyltransferase
				66099962	66107930	ELECO.r07.5BG0442370	Prefoldin subunit 3
				66113553	66115412	ELECO.r07.5BG0442380	Glycerol-3-phosphate acyltransferase
				66120028	66122322	ELECO.r07.5BG0442390	30S ribosomal protein S6
				66122555	66124804	ELECO.r07.5BG0442400	UPF0176 protein
				66126308	66131497	ELECO.r07.5BG0442410	Xaa-pro dipeptidase, putative
				66143876	66145688	ELECO.r07.5BG0442440	MYB transcription factor
				66157390	66158109	ELECO.r07.5BG0442450	PsbP-like protein 1
				65181172	65200235	ELECO.r07.5BG0441900	receptor kinase 1
				65289572	65290336	ELECO.r07.5BG0441930	Retrovirus-related Pol polyprotein from transposon TNT 1-94
				65305360	65309661	ELECO.r07.5BG0441940	Calmodulin-binding protein, putative, expressed
				65632651	65634403	ELECO.r07.5BG0442100	BTB/POZ domain containing protein
				65763832	65767754	ELECO.r07.5BG0442140	BTB/POZ domain containing protein
6	Drought Score (DrtSc)	5B_35573546	5B	35455025	35456407	ELECO.r07.5BG0435270	Protein transport protein Sec61 subunit alpha
				35495412	35498274	ELECO.r07.5BG0435290	Regulator of chromosome condensation (RCC1) family protein
				35960201	35962229	ELECO.r07.5BG0435310	vamp/synaptobrevin-associated protein 27-2
7	Fe and Zn	2B_35281485	2B	34808207	34809199	ELECO.r07.2BG0176350	UPF0301 protein
				35430733	35431271	ELECO.r07.2BG0176400	Golgi phosphoprotein 3-like
8	Zn	7B_14800902	7B	14720642	14722759	ELECO.r07.7BG0592680	SH3 domain-containing protein
				14876977	14880700	ELECO.r07.7BG0592720	Guanosine nucleotide diphosphate dissociation inhibitor
				15061405	15063980	ELECO.r07.7BG0592760	Receptor protein kinase-like
				15327345	15328022	ELECO.r07.7BG0592790	Ethylene-responsive transcription factor
Candidate genes from sub-genome A SNPs
Major QTL	Trait	SNP_id	Chr	gene_start	gene_end	gene_id	Description
9A	Days to flowering (DTF)	8A_18375210	8A	17929876	17931277	ELECO.r07.8AG0624720	Abc transporter family protein
				17943939	17945062	ELECO.r07.8AG0624730	Cysteine protease
				17948839	17954791	ELECO.r07.8AG0624740	Zinc finger protein
				17990028	17994651	ELECO.r07.8AG0624750	GAG1At protein
				17997334	17999762	ELECO.r07.8AG0624760	Pentatricopeptide repeat-containing protein
				18003907	18004648	ELECO.r07.8AG0624770	Early nodulin-like protein
				18009105	18012687	ELECO.r07.8AG0624780	DNA replication complex GINS protein PSF3
				18060385	18062298	ELECO.r07.8AG0624810	Receptor-like kinase
				18345065	18347010	ELECO.r07.8AG0624860	NAD(P)H dehydrogenase subunit 48
				18685020	18689698	ELECO.r07.8AG0624880	G-patch domain containing protein
				18696218	18705712	ELECO.r07.8AG0624900	Adenylate kinase
				18856672	18857878	ELECO.r07.8AG0624910	Pectate lyase
				18332680	18336886	ELECO.r07.8AG0624850	Transmembrane 9 superfamily member
				18693310	18695331	ELECO.r07.8AG0624890	Transmembrane 9 superfamily member
				18347684	18352072	ELECO.r07.8AG0624870	WRKY family transcription factor
10A	Thousand Seed Weight (TSW)	8A_22146023	8A	21745649	21756584	ELECO.r07.8AG0625590	Peptidyl-prolyl cis-trans isomerase
				22122040	22129468	ELECO.r07.8AG0625630	Homeobox protein knotted-1, putative
				22516790	22523336	ELECO.r07.8AG0625690	Threonine--tRNA ligase
				22295372	22303712	ELECO.r07.8AG0625670	Ubiquitin family protein
11A	Drought Score (DrtSc)	8A_23730370	8A	23321660	23323391	ELECO.r07.8AG0625760	Geranylgeranyl pyrophosphate synthase
				23577195	23586924	ELECO.r07.8AG0625790	Kaurene synthase
				23966943	23967506	ELECO.r07.8AG0625880	Rubredoxin
				24318607	24321501	ELECO.r07.8AG0625920	GMP synthase [glutamine-hydrolyzing]
				23277612	23296088	ELECO.r07.8AG0625730	Pleiotropic drug resistance ABC transporter
				23671582	23681558	ELECO.r07.8AG0625840	Calcium lipid binding protein, putative
				23926577	23964852	ELECO.r07.8AG0625870	Ribonuclease E/G family protein
				23453935	23463101	ELECO.r07.8AG0625780	Copalyl diphosphate synthase
12A	Fe	8A_14715050	8A	14112567	14115835	ELECO.r07.8AG0623470	Bifunctional uridylyltransferase/uridylyl-removing enzyme
				14142022	14145691	ELECO.r07.8AG0623500	Aldose 1-epimerase family protein
				14156685	14159549	ELECO.r07.8AG0623510	Pentatricopeptide repeat-containing protein
				14170589	14171693	ELECO.r07.8AG0623520	WUSCHEL-related homeobox
				14287469	14292194	ELECO.r07.8AG0623530	Plasma membrane ATPase
				14296138	14297256	ELECO.r07.8AG0623540	Cysteine protease
				14339508	14339945	ELECO.r07.8AG0623550	Cysteine protease, putative
				14400302	14401427	ELECO.r07.8AG0623560	Cysteine protease, putative
				14442634	14445917	ELECO.r07.8AG0623580	ACT domain-containing protein
				14451066	14455993	ELECO.r07.8AG0623590	Afadin-and alpha-actinin-binding protein
				14459433	14464444	ELECO.r07.8AG0623600	4'-phosphopantetheinyl transferase
				14607553	14609533	ELECO.r07.8AG0623640	Haloacid dehalogenase-like hydrolase
				14798693	14799211	ELECO.r07.8AG0623660	Polyribonucleotide nucleotidyltransferase
				14862643	14864550	ELECO.r07.8AG0623680	FCH domain only protein 1
				14982862	14984435	ELECO.r07.8AG0623690	Cytochrome P450
				15015086	15020147	ELECO.r07.8AG0623700	Receptor kinase 2
				15221074	15222659	ELECO.r07.8AG0623710	Cytochrome P450
				15306508	15307215	ELECO.r07.8AG0623780	Glutathione S-transferase
				15308434	15312362	ELECO.r07.8AG0623790	SET domain containing protein
				14136735	14139549	ELECO.r07.8AG0623490	RING/U-box superfamily protein
				14497697	14502697	ELECO.r07.8AG0623620	NADPH--cytochrome P450 reductase
				14514069	14521153	ELECO.r07.8AG0623630	Phosphatidylinositol 3-kinase
				15283765	15286589	ELECO.r07.8AG0623750	Receptor kinase 1
13A	PTH	4A_3954933	4A	3354286	3356646	ELECO.r07.4AG0303470	Peroxisomal (S)-2-hydroxy-acid oxidase
				3365099	3368042	ELECO.r07.4AG0303490	Peroxisomal (S)-2-hydroxy-acid oxidase
				3381247	3385181	ELECO.r07.4AG0303500	Amine oxidase family protein
				3391681	3393291	ELECO.r07.4AG0303520	Transcription factor GTE4
				3394677	3395540	ELECO.r07.4AG0303530	Disease resistance protein (TIR-NBS-LRR class) family
				3403988	3404550	ELECO.r07.4AG0303570	RPM1-interacting protein 4-like protein
				3417316	3420190	ELECO.r07.4AG0303590	Remorin
				3462594	3466248	ELECO.r07.4AG0303610	BAG family molecular chaperone regulator
				3472904	3473338	ELECO.r07.4AG0303620	Cyclic di-GMP-binding protein
				3476983	3480160	ELECO.r07.4AG0303630	F-box/WD-40 repeat-containing protein
				3481668	3484201	ELECO.r07.4AG0303640	Receptor-like kinase
				3490386	3491959	ELECO.r07.4AG0303650	Receptor-like kinase
				3493424	3494791	ELECO.r07.4AG0303660	Kelch repeat-containing protein
				3513983	3516290	ELECO.r07.4AG0303680	NAC domain-containing protein
				3532214	3535896	ELECO.r07.4AG0303720	Receptor-kinase, putative
				3536789	3537892	ELECO.r07.4AG0303730	Basic helix-loop-helix transcription factor
				3540379	3543887	ELECO.r07.4AG0303740	Gamma-soluble NSF attachment protein
				3568660	3569040	ELECO.r07.4AG0303780	solute carrier family 35 protein (DUF914)
				3577050	3578144	ELECO.r07.4AG0303800	Pentatricopeptide repeat-containing protein
				3593905	3594894	ELECO.r07.4AG0303810	Germin-like protein
				3595673	3599206	ELECO.r07.4AG0303820	Imidazoleglycerol-phosphate dehydratase
				3605790	3606784	ELECO.r07.4AG0303830	filamentous hemagglutinin transporter
				3610743	3615577	ELECO.r07.4AG0303840	ATP-dependent zinc metalloprotease FtsH
				3618372	3618731	ELECO.r07.4AG0303850	SAUR-like auxin-responsive protein family
				3672297	3672668	ELECO.r07.4AG0303860	SAUR-like auxin-responsive family protein
				3676210	3678593	ELECO.r07.4AG0303880	DAG protein, chloroplastic
				3693565	3697068	ELECO.r07.4AG0303900	WD-40 repeat family protein-2
				3708677	3713235	ELECO.r07.4AG0303910	TOPLESS-related 2
				3807040	3813980	ELECO.r07.4AG0303960	SHR5-receptor-like kinase
				3819412	3822018	ELECO.r07.4AG0303980	PH-response transcription factor pacC/RIM101 isoform 1
				3827528	3831603	ELECO.r07.4AG0304000	Argonaute family protein
				3835439	3836424	ELECO.r07.4AG0304010	Heavy metal transport/detoxification superfamily protein
				3838213	3840320	ELECO.r07.4AG0304020	APO protein
				3850798	3854199	ELECO.r07.4AG0304060	Lecithin:cholesterol acyltransferase
				3855545	3858570	ELECO.r07.4AG0304070	Trypsin family protein
				3885243	3887042	ELECO.r07.4AG0304100	MADS-box transcription factor
				3889808	3891525	ELECO.r07.4AG0304110	Short-chain dehydrogenase/reductase family protein
				3892660	3893943	ELECO.r07.4AG0304120	Dehydrogenase
				3894583	3896104	ELECO.r07.4AG0304130	Short-chain dehydrogenase/reductase family protein
				3902210	3906509	ELECO.r07.4AG0304140	Potassium transporter
				3907615	3911019	ELECO.r07.4AG0304150	Bifunctional purine biosynthesis protein PurH
				3924497	3927943	ELECO.r07.4AG0304180	UDP-N-acetylglucosamine pyrophosphorylase
				3939083	3941539	ELECO.r07.4AG0304200	Polygalacturonase QRT3
				3944144	3945602	ELECO.r07.4AG0304210	Soul heme-binding protein
				3949453	3954308	ELECO.r07.4AG0304220	Cell differentiation protein RCD1-like protein
				3954951	3956686	ELECO.r07.4AG0304230	30S ribosomal protein S17
				3959490	3959828	ELECO.r07.4AG0304240	Transposon protein, putative, CACTA, En/Spm sub-class
				4064696	4067661	ELECO.r07.4AG0304260	Tetratricopeptide repeat (TPR)-like superfamily protein
				4099354	4101527	ELECO.r07.4AG0304280	Zinc transporter
				4102880	4103298	ELECO.r07.4AG0304290	Vacuolar ATPase assembly integral membrane protein VMA21 homolog
				4103947	4106286	ELECO.r07.4AG0304300	Pentatricopeptide repeat-containing protein
				4106743	4109776	ELECO.r07.4AG0304310	Alcohol dehydrogenase, putative
				4115385	4115858	ELECO.r07.4AG0304330	Lipid transfer protein
				4119616	4120897	ELECO.r07.4AG0304340	Glucan endo-1,3-beta-glucosidase-like protein 3
				4121695	4125631	ELECO.r07.4AG0304350	Kaurene synthase
				4147603	4150525	ELECO.r07.4AG0304360	Kaurene synthase
				4166702	4172353	ELECO.r07.4AG0304380	RNA binding protein
				4196503	4199425	ELECO.r07.4AG0304400	Vacuolar sorting receptor family protein
				4200798	4201933	ELECO.r07.4AG0304410	Neutral protease 2 homolog AO090001000135
				4203057	4205877	ELECO.r07.4AG0304420	Shikimate/quinate hydroxycinnamoyl transferase
				4211913	4212839	ELECO.r07.4AG0304430	26S proteasome non-ATPase regulatory subunit family protein
				4213504	4217987	ELECO.r07.4AG0304440	Protein kinase family protein
				4233299	4238097	ELECO.r07.4AG0304470	Potassium transporter
				4238982	4239966	ELECO.r07.4AG0304480	Late embryogenesis abundant, putative
				4244124	4247520	ELECO.r07.4AG0304500	Methionine aminopeptidase
				4250341	4250922	ELECO.r07.4AG0304510	Ethylene-responsive transcription factor
				4309876	4312810	ELECO.r07.4AG0304560	Protein phosphatase 2c, putative
				4315645	4317576	ELECO.r07.4AG0304570	Cytochrome c oxidase assembly protein COX19
				4321639	4323956	ELECO.r07.4AG0304580	HXXXD-type acyl-transferase family protein
				4327534	4329118	ELECO.r07.4AG0304590	HXXXD-type acyl-transferase family protein
				4332160	4334613	ELECO.r07.4AG0304600	HXXXD-type acyl-transferase family protein, putative
				4346412	4349557	ELECO.r07.4AG0304610	Protein kinase
				4360606	4362696	ELECO.r07.4AG0304640	Cysteine/Histidine-rich C1 domain family protein
				4364077	4369879	ELECO.r07.4AG0304650	26S proteasome non-ATPase regulatory subunit 1
				4371842	4372252	ELECO.r07.4AG0304660	Histone H3
				4375313	4382157	ELECO.r07.4AG0304670	Nuclear pore complex protein NUP88
				4401599	4406855	ELECO.r07.4AG0304690	Galactokinase
				4414981	4417931	ELECO.r07.4AG0304700	Sodium transporter
				4444854	4452080	ELECO.r07.4AG0304720	Myosin heavy chain-like protein
				4458982	4460161	ELECO.r07.4AG0304740	Plastid-lipid associated protein PAP / fibrillin family
				4503568	4505247	ELECO.r07.4AG0304770	Fatty acid desaturase 3
				3357576	3360367	ELECO.r07.4AG0303480	Peroxisomal (S)-2-hydroxy-acid oxidase
				3444424	3458314	ELECO.r07.4AG0303600	Multidrug resistance protein ABC transporter family protein
				3570257	3573222	ELECO.r07.4AG0303790	UDP-glucose 4-epimerase, putative
				3815627	3817535	ELECO.r07.4AG0303970	Peptidylprolyl isomerase
				3865267	3873108	ELECO.r07.4AG0304080	myosin heavy chain, embryonic smooth protein
				3878159	3883095	ELECO.r07.4AG0304090	Aminotransferase
				4110402	4114265	ELECO.r07.4AG0304320	Coatomer subunit epsilon
				4160649	4165986	ELECO.r07.4AG0304370	Kaurene synthase
				4226072	4229970	ELECO.r07.4AG0304460	Oxygen-dependent coproporphyrinogen-III oxidase
				4241491	4243684	ELECO.r07.4AG0304490	Yellow stripe-like transporter 17
				4254796	4260853	ELECO.r07.4AG0304520	Zinc finger protein LSD1
				4289785	4305845	ELECO.r07.4AG0304550	Protein strawberry notch-like protein 1
				4390898	4391428	ELECO.r07.4AG0304680	SAUR-like auxin-responsive protein family, putative
				4471512	4473191	ELECO.r07.4AG0304750	Fatty acid desaturase 3
				4552809	4565579	ELECO.r07.4AG0304810	Calcium-transporting ATPase
				3405689	3411789	ELECO.r07.4AG0303580	Serine/threonine-protein phosphatase 6 regulatory subunit 3
				3787928	3803956	ELECO.r07.4AG0303940	SHR5-receptor-like kinase
				4454683	4458032	ELECO.r07.4AG0304730	Core-2/I-branching beta-1,6-N-acetylglucosaminyltransferase family protein
Candidate genes from sub-genome B SNPs
14B	DTF and DTM	9B_20268455	9B	19877182	19883231	ELECO.r07.9BG0703490	Serine protease
				20355486	20360563	ELECO.r07.9BG0703620	AP2-like ethylene-responsive transcription factor
				20817133	20817471	ELECO.r07.9BG0703680	Argos-like protein
				19834761	19841483	ELECO.r07.9BG0703480	Ankyrin repeat family protein
				20037396	20038520	ELECO.r07.9BG0703550	F-box/kelch-repeat protein
				20348844	20349749	ELECO.r07.9BG0703610	Glucuronoxylan 4-O-methyltransferase
15B	TSW	6B_27369367	6B	27207122	27208867	ELECO.r07.6BG0474610	Armadillo/beta-catenin-like repeat family protein
				27336677	27337995	ELECO.r07.6BG0474620	GDSL esterase/lipase
				27655508	27655968	ELECO.r07.6BG0474650	GRF zinc finger family protein, expressed
				27338809	27365055	ELECO.r07.6BG0474630	Auxin transport protein BIG
Enriched candidate genes are highlighted in yellow while. Candidate genes having the respective marker within the promoter or intagenic region is highlighted in green
